# Supplementary material for: The ric-8b protein (resistance to inhibitors of cholinesterase 8b) is key to preserving contractile function in the adult heart
Source: J Biol Chem. 2024 Jun 13;300(7):107470. doi: 10.1016/j.jbc.2024.107470 (PMC11277413; doi:10.1016/j.jbc.2024.107470)
Supplement: Supplementary Tables 1 to 6 [file mmc3.xlsx]

## Sheet: DeSeq Up final
Supplementary table 1: Upregulated genes identified in Ric-8b (flx/flx)MCM mice.
Gene name	P-value	FDR	log2FC
Esr1	1.56446e-26	2.04514e-23	9.20475
Cxcr6	4.95781e-16	1.21521e-13	7.17544
Spp1	7.14564e-14	1.06756e-11	7.09819
Cthrc1	2.89627e-12	2.80456e-10	6.8968
Timp1	6.80466e-19	2.88499e-16	6.8774
Tnnt3	2.16721e-33	6.79939e-30	6.84162
Tnc	1.39125e-16	4.19703e-14	6.70946
Fosl1	2.47751e-12	2.41395e-10	6.19075
Nrip3	1.35398e-20	7.86662e-18	5.83846
Gdf6	1.45264e-32	3.79793e-29	5.74253
Star	7.98287e-20	3.79477e-17	5.65072
P4ha3	7.19254e-12	6.0661e-10	5.54462
Lrp8	3.00519e-41	1.57141e-37	5.47632
Ltbp2	9.09461e-27	1.29697e-23	5.3657
Nppa	4.7073e-31	1.05491e-27	5.35884
Krt18	4.8568e-21	3.46312e-18	5.31676
Tent5b	2.57595e-20	1.44317e-17	5.21835
Lgals3	2.96364e-11	2.04805e-09	5.1823
Lox	2.04128e-17	6.96121e-15	5.14254
Serpinb1a	4.52126e-19	1.97014e-16	5.121
Gpnmb	1.94332e-19	8.96613e-17	5.11137
Thbs4	6.64855e-21	4.34566e-18	5.0781
Col12a1	8.76456e-19	3.61815e-16	5.03407
Adam8	2.38465e-09	8.80189e-08	5.00422
Gm13054	5.18398e-07	8.33208e-06	5.00187
Ankrd2	3.3768e-10	1.64e-08	4.98838
Etv4	7.40455e-14	1.0958e-11	4.90631
Tubb3	2.28652e-10	1.14596e-08	4.86325
Serpinb9b	4.39599e-14	6.89598e-12	4.79363
Plk1	2.5919e-13	3.25571e-11	4.76021
Sirpb1c	6.33524e-12	5.46049e-10	4.64677
Nmrk2	2.48592e-15	5.26981e-13	4.5966
2200002D01Rik	7.14437e-15	1.33421e-12	4.50658
Postn	8.23091e-26	9.22274e-23	4.44498
Pimreg	4.25546e-11	2.75849e-09	4.40646
Gdf15	7.65119e-13	8.51236e-11	4.39361
Uchl1	1.06056e-18	4.15924e-16	4.36338
Nuf2	1.20487e-14	2.19778e-12	4.3587
Kif2c	1.007e-09	4.25791e-08	4.35735
Cdc25c	1.17652e-09	4.85684e-08	4.30992
Aldh1a2	5.57597e-20	2.91567e-17	4.28528
Tnfrsf11b	7.00148e-11	4.22432e-09	4.28518
Kif18b	4.33003e-12	3.97223e-10	4.25333
Adam12	2.92777e-17	9.37305e-15	4.23769
Nek2	1.45506e-13	1.9509e-11	4.22898
Ch25h	1.24375e-18	4.75869e-16	4.21821
Kif22	1.64132e-14	2.95947e-12	4.15771
Adamts8	1.78229e-28	3.10653e-25	4.12927
Depdc1a	3.78762e-07	6.43732e-06	4.11998
Pbk	6.64778e-20	3.25887e-17	4.11395
Ckap2	1.38096e-13	1.86751e-11	4.10154
Rflna	3.85032e-07	6.52973e-06	4.10014
Gpr176	5.56878e-15	1.07849e-12	4.08975
Psrc1	5.98125e-10	2.70397e-08	4.07154
Hmmr	4.06703e-16	1.04589e-13	4.07139
Birc5	2.17888e-12	2.13625e-10	4.05448
Slc16a3	3.22934e-14	5.38922e-12	4.05211
Mxd3	8.94913e-10	3.85673e-08	4.04944
Tpx2	1.9683e-16	5.51369e-14	4.00906
Acta1	7.38295e-21	4.63265e-18	4.00876
Ccl2	7.55274e-13	8.46284e-11	4.00685
Serinc2	1.02112e-10	5.86751e-09	3.99768
Lif	1.38859e-12	1.41447e-10	3.99545
Dlgap5	4.34531e-14	6.89598e-12	3.98241
Gpr39	6.51199e-12	5.55183e-10	3.97096
Tnnt1	2.00189e-28	3.14036e-25	3.96099
Ptx3	4.43729e-10	2.06273e-08	3.94974
Pclaf	3.88288e-16	1.01518e-13	3.94531
Melk	2.23864e-11	1.6109e-09	3.9336
Ccnb1	1.12209e-11	8.84532e-10	3.91978
Cdca5	7.64638e-12	6.3131e-10	3.91042
Hist1h2ap	8.14638e-16	1.90735e-13	3.91032
Serpina3n	1.27776e-06	1.77539e-05	3.90615
B3gnt7	4.68863e-07	7.62973e-06	3.87492
Cdk1	2.37853e-15	5.11123e-13	3.87435
Gm16192	3.8164e-08	9.51205e-07	3.87296
Thbs1	1.54841e-13	2.05847e-11	3.86396
Prrx2	3.59842e-06	4.28139e-05	3.85701
Cd300lf	4.51507e-08	1.09134e-06	3.8467
Cdca3	2.39115e-11	1.69728e-09	3.84005
Adamts4	4.93356e-11	3.12068e-09	3.83157
AA467197	2.64133e-09	9.59134e-08	3.82461
Gtse1	6.05539e-11	3.72514e-09	3.82122
Ccna2	4.23677e-16	1.07197e-13	3.81209
Tmem88b	2.35435e-09	8.73112e-08	3.80063
Cdca7l	2.01991e-09	7.58046e-08	3.77088
Tubb2b	3.75992e-16	9.99694e-14	3.75994
Krt80	1.16831e-15	2.61818e-13	3.75856
Trem2	1.22944e-11	9.45406e-10	3.71616
Bub1	1.11881e-10	6.2906e-09	3.71496
Ms4a4c	3.41166e-09	1.18143e-07	3.68938
Lcn2	1.82933e-05	0.000169502	3.67126
Prc1	3.53783e-12	3.2839e-10	3.66451
Rab15	3.63397e-15	7.30847e-13	3.66213
Col8a1	9.94666e-22	8.21228e-19	3.64298
Ccn2	1.76603e-16	5.03703e-14	3.63198
Troap	3.86839e-08	9.60181e-07	3.58648
Nlrc3	3.58805e-59	5.62858e-55	3.58431
Ankle1	3.36771e-05	0.000281456	3.57444
Dpep2	2.66822e-13	3.32194e-11	3.57019
Ckap2l	4.68182e-15	9.18047e-13	3.56124
Bdkrb2	2.67285e-09	9.63885e-08	3.55812
Igha	2.6312e-05	0.000228168	3.55302
Fstl3	5.82152e-18	2.0755e-15	3.55191
Cdca8	7.06875e-11	4.24856e-09	3.55084
Cdkn3	4.7856e-09	1.59388e-07	3.53636
Sec1	3.43968e-08	8.788e-07	3.50577
Nppb	6.29039e-29	1.23347e-25	3.49792
Lockd	1.81639e-06	2.39846e-05	3.49606
Cks2	6.85783e-08	1.55236e-06	3.49264
Ube2c	4.81064e-12	4.38747e-10	3.48607
Fgr	2.0098e-10	1.03454e-08	3.48049
B430306N03Rik	2.41693e-07	4.40864e-06	3.47359
Cdc20	8.3413e-11	4.88246e-09	3.45804
Spag5	9.79463e-10	4.16391e-08	3.45743
Tnni1	8.53551e-08	1.86746e-06	3.44525
Gadd45g	2.01906e-16	5.55665e-14	3.43456
Ska3	7.05143e-09	2.23466e-07	3.43016
Gpr35	4.08928e-10	1.96173e-08	3.42878
Frem1	1.29741e-07	2.59929e-06	3.42734
Ankrd1	1.01812e-52	7.9856e-49	3.42106
Ngef	3.2218e-14	5.38922e-12	3.41513
Nxpe5	2.38162e-11	1.69728e-09	3.41456
Kifc1	1.11421e-11	8.8276e-10	3.41317
Spc25	1.93012e-11	1.40827e-09	3.40756
Parpbp	1.54873e-06	2.09439e-05	3.40598
Top2a	1.7076e-13	2.23226e-11	3.39903
Ccn4	4.23895e-14	6.8553e-12	3.39268
Racgap1	1.74857e-12	1.73607e-10	3.39207
Gm5648	7.02596e-07	1.07633e-05	3.39176
Iqgap3	1.89475e-09	7.14493e-08	3.38895
Clec11a	8.71502e-09	2.68456e-07	3.38758
Knstrn	1.15934e-10	6.42635e-09	3.38607
Serpine1	1.67757e-09	6.48178e-08	3.37899
Kif14	1.42326e-09	5.6956e-08	3.37889
A530064D06Rik	2.60972e-05	0.000226681	3.37448
Bcat1	1.05688e-13	1.4672e-11	3.37417
Inhba	7.73083e-14	1.1334e-11	3.36748
Kcnn4	4.19591e-07	6.91399e-06	3.36235
Ccnb2	1.01747e-10	5.86751e-09	3.35829
Col7a1	6.66288e-06	7.21329e-05	3.35225
Clec4d	6.91263e-09	2.19956e-07	3.34693
Arhgef39	2.11003e-07	3.91716e-06	3.34346
Diaph3	1.27811e-10	6.91862e-09	3.32809
Cxcl10	3.5383e-11	2.37202e-09	3.31945
Cenpm	2.95726e-09	1.04719e-07	3.31485
S100a4	1.1037e-16	3.39485e-14	3.30854
Clu	4.77358e-13	5.63032e-11	3.30286
Bcl2a1b	1.6957e-10	8.95639e-09	3.29752
Garem2	1.6673e-06	2.23546e-05	3.27146
Mfap5	4.1258e-17	1.29443e-14	3.26119
Cep55	1.2347e-10	6.74872e-09	3.25998
Pak3	3.70435e-08	9.32747e-07	3.25468
Tedc1	7.78882e-11	4.61069e-09	3.25171
Aunip	6.67342e-08	1.51939e-06	3.24806
Jsrp1	3.46535e-11	2.33308e-09	3.24361
Atp1a3	2.1773e-08	5.96078e-07	3.22777
Ccr2	7.62072e-12	6.3131e-10	3.2243
Itgax	3.63446e-08	9.19578e-07	3.21796
Uhrf1	2.25176e-11	1.61294e-09	3.21335
Mtfr2	4.18832e-07	6.91327e-06	3.20906
Kif20a	1.75537e-11	1.2928e-09	3.20485
Prr11	1.8207e-09	6.89889e-08	3.20252
Mgat5b	3.37381e-05	0.000281665	3.19126
Kntc1	9.04468e-08	1.94605e-06	3.17269
Trem1	5.40343e-06	6.02014e-05	3.16771
Sema3e	1.25247e-05	0.000123105	3.16597
Hmox1	5.01332e-12	4.54589e-10	3.16499
Gm30873	2.11178e-13	2.71537e-11	3.16002
Cd24a	2.35241e-09	8.73112e-08	3.15679
Aurkb	5.23221e-12	4.6635e-10	3.15065
Clspn	9.73438e-12	7.8713e-10	3.14204
Egr2	7.30335e-10	3.23638e-08	3.13527
Ms4a6d	4.91815e-14	7.56382e-12	3.12879
Cdca2	1.54443e-09	6.07206e-08	3.12101
Ccl22	6.70383e-05	0.000507543	3.11033
Anln	2.41295e-11	1.70504e-09	3.10837
Begain	1.35466e-06	1.86408e-05	3.10613
Prg4	1.74408e-08	4.92075e-07	3.10572
Sgo1	2.11754e-10	1.0785e-08	3.10525
Tmem200a	5.6844e-07	9.0163e-06	3.10181
Tnfrsf12a	6.90122e-24	6.76621e-21	3.10096
Cenpi	6.42417e-09	2.06932e-07	3.08256
Sfn	2.62806e-08	6.99938e-07	3.08116
Rbp1	3.62887e-08	9.19578e-07	3.06272
Cenpe	7.27925e-10	3.23483e-08	3.05823
Aurka	1.18829e-11	9.22807e-10	3.05663
Ccnf	8.01584e-11	4.72724e-09	3.04801
Foxm1	1.31618e-10	7.07085e-09	3.03947
Tpbg	3.89372e-08	9.63414e-07	3.03116
Mcm10	1.82797e-10	9.55845e-09	3.02615
Kif15	4.50153e-08	1.08975e-06	3.02098
Exo1	8.61698e-09	2.66616e-07	3.01609
Acp5	2.83734e-05	0.000243487	3.00597
Slc2a6	3.35455e-08	8.62668e-07	3.00487
F2rl1	5.19569e-12	4.6635e-10	3.00328
Rin1	6.76222e-13	7.68688e-11	2.99686
Myl4	2.36168e-15	5.11123e-13	2.99201
Celsr3	0.000130048	0.000892283	2.98847
Clic3	0.00017373	0.00113602	2.98813
Esco2	3.3713e-07	5.83082e-06	2.98355
Cnksr1	3.03932e-11	2.09113e-09	2.98238
Kif11	1.03198e-10	5.9083e-09	2.97973
Sqle	8.02021e-10	3.51433e-08	2.97862
Mt2	2.72957e-09	9.78791e-08	2.97784
Mki67	3.45614e-12	3.22717e-10	2.97683
Selp	1.31077e-06	1.81965e-05	2.9757
Slfn1	3.16837e-08	8.24249e-07	2.96729
Ect2	7.86787e-10	3.46695e-08	2.96568
Cilp	2.15199e-16	5.82039e-14	2.96325
Cdkn1a	5.37816e-12	4.76651e-10	2.96224
Efhd2	8.42861e-13	9.31124e-11	2.96125
Dio2	1.02744e-13	1.43906e-11	2.95726
Plac8	2.9067e-07	5.1233e-06	2.9434
Ndc80	2.16335e-09	8.0801e-08	2.94317
Zwilch	1.04819e-09	4.39653e-08	2.94291
Meox1	2.48124e-21	1.85348e-18	2.94132
Ccl7	4.00967e-07	6.69146e-06	2.94027
Bcl2a1d	4.57647e-07	7.47045e-06	2.93939
Pask	1.53011e-07	3.00411e-06	2.93874
Fignl1	4.54711e-16	1.13223e-13	2.93105
Col1a1	5.07491e-09	1.66898e-07	2.92529
Tbx15	0.000499926	0.00271455	2.92434
Susd3	5.16504e-08	1.22528e-06	2.91849
Sbno2	8.08502e-12	6.6403e-10	2.91684
Bcl2a1a	2.25299e-06	2.87338e-05	2.91648
Nanos1	2.89417e-06	3.56085e-05	2.91625
Tk1	1.8697e-09	7.06746e-08	2.91518
Depdc1b	9.42897e-06	9.7119e-05	2.90009
Kif4	3.96594e-10	1.90839e-08	2.89573
Arhgdig	1.15557e-06	1.62432e-05	2.89514
Stac2	3.04048e-06	3.70599e-05	2.89383
Dok5	1.39849e-09	5.62515e-08	2.89249
Knl1	2.75327e-08	7.29571e-07	2.89054
Sphk1	3.16859e-11	2.17055e-09	2.88889
Ttk	2.72273e-07	4.87018e-06	2.8818
Fhdc1	2.14219e-07	3.96279e-06	2.87932
Col8a2	1.00197e-05	0.00010191	2.87786
Slc27a6	2.89004e-07	5.10541e-06	2.87711
Mybl2	8.72778e-09	2.68456e-07	2.87624
Oas3	2.78637e-07	4.96703e-06	2.87597
Kif23	4.35051e-10	2.04944e-08	2.87506
Uck2	3.38097e-26	4.07979e-23	2.86377
Kif20b	1.58347e-09	6.20998e-08	2.85886
Hsp25-ps1	6.15969e-11	3.77449e-09	2.84662
Loxl4	6.31655e-08	1.46147e-06	2.84432
Ass1	2.65357e-09	9.6024e-08	2.83358
Gm41505	0.000610559	0.00320544	2.83239
Slfn4	1.3337e-06	1.84486e-05	2.83016
Rgs11	0.000118967	0.000828336	2.82561
B4galnt1	1.09783e-07	2.27762e-06	2.82276
Aldh1a3	1.70277e-09	6.53087e-08	2.82023
Lat2	8.23894e-11	4.84061e-09	2.81088
Loxl3	9.71059e-09	2.93507e-07	2.81088
Ccl12	1.4849e-08	4.28193e-07	2.80673
Cgref1	2.92234e-13	3.60967e-11	2.80235
Eppk1	9.70096e-09	2.93507e-07	2.79669
Ccr1	3.98954e-11	2.64327e-09	2.79352
Capg	1.68438e-14	3.0026e-12	2.79217
Syt12	2.00673e-10	1.03454e-08	2.79085
Clcf1	1.85375e-07	3.51959e-06	2.78923
Ptgs2	1.59084e-07	3.10777e-06	2.78606
Arl11	1.31631e-09	5.34949e-08	2.78304
F10	2.15407e-05	0.000193866	2.77457
Has1	0.000208811	0.00132028	2.77419
Sypl2	1.30071e-07	2.60259e-06	2.76257
Mfap2	2.68865e-05	0.000232123	2.76152
Tyms	5.21714e-12	4.6635e-10	2.76052
Aspm	7.29671e-07	1.10379e-05	2.76032
Gm36963	0.00404178	0.0150209	2.76014
Cd72	4.70346e-08	1.12991e-06	2.75805
Neil3	9.55583e-06	9.82321e-05	2.75366
Hspb1	8.15534e-10	3.56359e-08	2.75322
Cd68	6.60636e-09	2.11498e-07	2.74622
Brca1	2.72578e-11	1.90042e-09	2.73824
Col26a1	3.14095e-05	0.00026562	2.73749
Gale	3.38304e-09	1.17643e-07	2.73653
Syce2	8.24183e-08	1.82372e-06	2.7305
Plppr3	0.00168859	0.00742817	2.72903
Fcho1	0.000208279	0.00131851	2.72384
Rad54l	3.64586e-08	9.20977e-07	2.72053
Kif1a	3.45364e-12	3.22717e-10	2.72027
Plcxd2	2.72241e-09	9.78791e-08	2.71585
Tnfrsf9	1.33992e-05	0.000129829	2.71366
Socs3	4.03327e-09	1.37211e-07	2.70443
Eme1	2.41093e-06	3.03777e-05	2.70112
Tacc3	1.07508e-10	6.12608e-09	2.6955
Galnt6	2.0001e-06	2.58875e-05	2.69517
Tnfrsf23	4.62205e-10	2.13882e-08	2.67954
Havcr2	6.2684e-07	9.76488e-06	2.67888
Mmp12	5.17473e-06	5.82489e-05	2.67475
Cd8a	0.0007062	0.00362268	2.67179
Shisa4	6.22396e-12	5.39421e-10	2.66318
Ncam1	5.00424e-09	1.6591e-07	2.66072
Haspin	1.1092e-06	1.56757e-05	2.6484
AB124611	9.82363e-09	2.95784e-07	2.64552
Napsa	4.98964e-05	0.000394718	2.64442
Bub1b	6.65356e-09	2.12575e-07	2.64075
Shcbp1	8.5023e-09	2.63588e-07	2.63841
Dtl	4.04101e-09	1.37211e-07	2.62908
Msr1	2.64735e-11	1.85397e-09	2.62777
Panx1	1.34742e-11	1.02606e-09	2.62616
Col1a2	3.37178e-09	1.1754e-07	2.62275
Myc	8.21715e-09	2.55252e-07	2.62042
Oip5	3.73208e-06	4.40189e-05	2.61401
Clec4n	2.13622e-13	2.72446e-11	2.6109
Parvg	2.81259e-07	4.98302e-06	2.61018
Tgfb2	1.67559e-13	2.20882e-11	2.60975
Espl1	1.35216e-10	7.23938e-09	2.60742
Pak1	5.93974e-15	1.12261e-12	2.60255
Nkd2	7.20056e-07	1.09559e-05	2.60106
Spdl1	6.85317e-07	1.05354e-05	2.60017
Emp1	6.30474e-16	1.49852e-13	2.59902
Pmaip1	8.72242e-07	1.28237e-05	2.59885
Fancd2	3.34374e-06	4.03762e-05	2.5953
Kctd11	1.70652e-11	1.26873e-09	2.59507
Hells	6.36151e-10	2.85642e-08	2.59448
Col5a2	1.66386e-09	6.4447e-08	2.59442
Sh2d2a	0.000406793	0.0022938	2.5863
Rab26os	0.000136921	0.000931036	2.58543
Ap1s3	0.00018329	0.00118764	2.58452
Ifi30	1.74903e-07	3.37478e-06	2.58187
Cd52	2.91248e-08	7.65912e-07	2.58152
Myh7	3.58048e-07	6.13177e-06	2.58052
Ly9	1.42413e-05	0.000136889	2.57759
Atp6v0a4	1.22435e-06	1.71028e-05	2.57717
Dbn1	9.42555e-14	1.3565e-11	2.5767
Trip13	5.81988e-11	3.59435e-09	2.57463
Gm5424	4.29116e-11	2.75883e-09	2.57356
Cnn1	1.87527e-10	9.74082e-09	2.57293
Vav1	2.07454e-10	1.06004e-08	2.57125
Pak6	1.16101e-11	9.10636e-10	2.56817
Cyp4f18	0.00010923	0.000771499	2.56751
Hbegf	9.93396e-13	1.04587e-10	2.56722
Cd300c2	6.64103e-08	1.51421e-06	2.56693
Lonrf3	0.00027432	0.00165319	2.56597
Basp1	8.56536e-10	3.71173e-08	2.56261
Loxl2	6.41656e-11	3.9166e-09	2.55642
Mybpc2	1.35184e-23	1.17812e-20	2.55253
Fam167a	6.49053e-07	1.00709e-05	2.55065
Tmsb10	0.00183511	0.00795872	2.54693
Rasl11b	5.47147e-14	8.3331e-12	2.54251
Sh2d1b1	0.00013711	0.000931505	2.54249
Hp	3.6273e-05	0.000300113	2.54184
Tspo	8.89186e-08	1.91602e-06	2.53936
Pilra	9.12617e-08	1.95718e-06	2.53787
AA414768	2.8401e-08	7.48784e-07	2.53625
Apol9a	8.84918e-05	0.000644163	2.53271
Cd44	4.69879e-11	2.9842e-09	2.53083
Anxa2	2.16109e-11	1.56629e-09	2.52922
Pik3r5	1.13232e-07	2.33851e-06	2.52816
Procr	7.74378e-06	8.20234e-05	2.52671
Chaf1b	5.68335e-09	1.84204e-07	2.52553
Csf2rb2	3.1635e-08	8.24249e-07	2.52518
Fn1	5.45725e-08	1.28928e-06	2.51404
Cdc6	1.57036e-10	8.32237e-09	2.5138
St14	2.31685e-05	0.000204988	2.51319
Baalc	2.61465e-14	4.45827e-12	2.51274
S100a11	7.87801e-08	1.75294e-06	2.5107
Akr1b8	7.32526e-09	2.3121e-07	2.51063
Ddias	7.51529e-07	1.126e-05	2.51051
Sv2b	7.78138e-08	1.7339e-06	2.50759
Ly6c2	8.69739e-08	1.88447e-06	2.50635
Hspa1l	1.31376e-12	1.34699e-10	2.50303
Ms4a4a	4.69571e-09	1.57061e-07	2.50016
Ropn1l	0.000471981	0.00259788	2.4987
Atp8b4	2.30753e-06	2.93357e-05	2.49822
Fstl1	6.41772e-12	5.50136e-10	2.49799
Rtn4	9.83884e-13	1.04285e-10	2.49499
Gm17501	3.60067e-08	9.15458e-07	2.49259
Apol9b	5.96257e-06	6.57308e-05	2.48895
Rnd1	1.18979e-07	2.42393e-06	2.48828
Ccdc136	9.43731e-19	3.79598e-16	2.48645
Lamc2	1.68325e-16	4.88984e-14	2.48383
Pstpip1	1.69767e-07	3.27973e-06	2.48251
Plaur	9.59612e-08	2.03976e-06	2.48015
Ncaph	2.5676e-09	9.36698e-08	2.47691
Mt3	8.56556e-13	9.39636e-11	2.47673
Il21r	2.02343e-06	2.60818e-05	2.47279
Gm6377	1.94667e-07	3.66157e-06	2.46959
Fanci	8.61729e-07	1.27168e-05	2.46078
Ctss	1.03471e-09	4.35161e-08	2.45818
Osm	6.31561e-05	0.000484228	2.45578
Fcgr4	1.72752e-06	2.29658e-05	2.44812
Itgam	8.60645e-10	3.71927e-08	2.44578
Frzb	2.62925e-15	5.49933e-13	2.44268
Tmem45a	1.10542e-10	6.24309e-09	2.43977
Gm20390	3.34633e-07	5.79403e-06	2.43931
Cotl1	3.24959e-08	8.41195e-07	2.43899
Tlr13	7.97923e-10	3.50617e-08	2.43556
Krt19	0.00212095	0.00894958	2.4333
Dpysl3	6.48082e-13	7.42077e-11	2.42921
Slc7a5	7.09035e-13	8.0019e-11	2.42858
Gm30794	0.000988613	0.00479245	2.42237
Rhoc	3.46517e-13	4.14948e-11	2.4201
Cdkn2b	1.72159e-06	2.29258e-05	2.41927
Mastl	7.77301e-08	1.7339e-06	2.41886
Efcab11	0.000402368	0.00227212	2.41744
Ncf4	2.65662e-09	9.6024e-08	2.41655
Slc18a1	0.000674913	0.00348383	2.41641
Ubash3b	2.93229e-10	1.44197e-08	2.41317
Cenpn	1.39334e-07	2.76676e-06	2.41107
Gm2412	0.00610765	0.0210205	2.40974
Cda	1.02422e-12	1.07113e-10	2.40306
Col16a1	2.52969e-08	6.76035e-07	2.39796
Gas2l3	3.09554e-13	3.76066e-11	2.39655
Coro1a	3.60491e-09	1.24286e-07	2.39374
Comtd1	1.0991e-07	2.27762e-06	2.39001
Vcan	4.08707e-11	2.66795e-09	2.38621
Tlr1	1.41996e-08	4.12499e-07	2.38537
Coro2a	5.30796e-06	5.93909e-05	2.38255
Tubb2a	2.18183e-17	7.28222e-15	2.38248
Fxyd5	5.75754e-10	2.62554e-08	2.37787
Ttc9	1.00806e-08	3.02206e-07	2.37666
Gm12854	3.43913e-08	8.788e-07	2.3718
Nusap1	2.9626e-08	7.75864e-07	2.37072
Gm26902	0.000353375	0.00203726	2.36932
Fcgr1	4.45583e-09	1.5032e-07	2.36797
Tubb6	1.10915e-11	8.8276e-10	2.36599
Gm6201	0.00155932	0.0069809	2.3632
Gimap3	1.81703e-05	0.000168462	2.36311
Lilr4b	1.80908e-10	9.49133e-09	2.35912
Vill	2.9275e-05	0.000250402	2.35856
Padi4	8.49117e-06	8.88599e-05	2.35478
Spsb2	1.27429e-09	5.20568e-08	2.35052
Traip	3.0977e-06	3.76987e-05	2.34512
Csrp2	4.83624e-09	1.60733e-07	2.34398
Psat1	4.63971e-18	1.69263e-15	2.3414
Prph	0.000844162	0.00420126	2.3387
Sprr2a2	0.0051105	0.0181664	2.33159
Fcrls	8.16744e-09	2.54212e-07	2.33142
Tmem202	0.00115077	0.00546704	2.33113
Slc1a3	5.56489e-13	6.51466e-11	2.32716
Kifc5b	1.68284e-07	3.2591e-06	2.32281
Gm42417	1.24897e-05	0.000122837	2.32245
Fam83g	9.57629e-05	0.00068973	2.32068
Samsn1	1.06055e-07	2.21824e-06	2.31948
Lck	0.00109651	0.00523941	2.31932
Actn1	2.80365e-09	1.00184e-07	2.31742
Cdkn2a	0.0102638	0.0321247	2.31379
Mthfd2	5.92831e-15	1.12261e-12	2.31175
Ms4a7	8.50717e-07	1.25661e-05	2.30965
Igf2bp2	1.07783e-10	6.12608e-09	2.30862
Cenpk	6.01868e-06	6.62097e-05	2.30506
Pcyt1b	1.34301e-06	1.85293e-05	2.30349
Fbn2	1.72234e-05	0.000161112	2.30117
Slc41a2	3.95906e-09	1.35013e-07	2.29888
Ccl9	3.26423e-11	2.22635e-09	2.29647
Phgdh	1.19086e-05	0.00011801	2.29478
Bora	4.76333e-07	7.71925e-06	2.29332
Fcer1g	1.24941e-07	2.51922e-06	2.29261
Ada	5.60728e-07	8.90298e-06	2.29183
Apobr	3.86799e-07	6.54554e-06	2.29039
Tuba1a	1.28317e-10	6.91862e-09	2.28961
Tgm1	1.51966e-06	2.06219e-05	2.28127
Mfap4	1.77055e-05	0.000164835	2.27146
Plek	2.58621e-09	9.41298e-08	2.26899
Car13	6.84998e-07	1.05354e-05	2.26887
Pycr1	1.5422e-08	4.42275e-07	2.2684
Fmod	0.00053894	0.00289632	2.26825
Flt3	0.00040096	0.00226498	2.2644
Cd180	7.79976e-07	1.16086e-05	2.26413
Gal3st2	1.30763e-05	0.000127488	2.26351
Klhl29	1.01983e-06	1.45968e-05	2.26336
Rab32	1.18037e-11	9.21215e-10	2.26262
Bgn	4.17419e-10	1.99029e-08	2.26215
Gm4316	0.000949581	0.00462899	2.25676
Abcc3	8.69076e-08	1.88447e-06	2.25442
S100a6	1.5431e-09	6.07206e-08	2.25263
Zc3h12d	3.39665e-11	2.30664e-09	2.2474
Efemp2	3.02249e-07	5.3095e-06	2.24563
5430427O19Rik	4.71851e-07	7.66245e-06	2.24321
Rhod	4.37937e-14	6.89598e-12	2.24198
Nlrp3	4.86913e-08	1.16614e-06	2.2395
Otulinl	5.52968e-11	3.45594e-09	2.2394
Mx1	6.15729e-07	9.63005e-06	2.23727
Pdpn	1.12531e-12	1.16905e-10	2.23353
Treml2	9.11162e-05	0.000660203	2.23119
Rac2	1.83633e-06	2.41623e-05	2.22947
Kcnj14	7.06527e-08	1.59472e-06	2.22789
Gm10734	2.22317e-05	0.00019832	2.22712
Wdr62	1.92799e-07	3.63514e-06	2.22121
Cxcl5	0.000908489	0.00445783	2.21885
Megf10	2.60705e-05	0.000226681	2.21535
Snai1	1.16746e-07	2.39085e-06	2.21506
Csf2rb	1.95368e-08	5.43392e-07	2.211
Wfdc17	1.32459e-06	1.83558e-05	2.20865
Cd5	0.00186488	0.00805905	2.20769
C1qtnf6	5.50669e-07	8.78774e-06	2.2049
Spats1	0.002563	0.0104267	2.20484
Clca3a1	5.56188e-05	0.000433644	2.2021
Mpeg1	8.67623e-09	2.67921e-07	2.20136
Lpxn	1.85931e-07	3.52258e-06	2.18817
Synpo2l	8.37428e-14	1.21636e-11	2.18606
Trpm6	5.79327e-05	0.000449673	2.18598
Ier3	3.55459e-06	4.23715e-05	2.18495
Glipr2	1.05689e-11	8.50227e-10	2.17988
Dnm3os	5.96542e-05	0.000460756	2.17509
Eya4	1.79906e-06	2.37958e-05	2.17236
Gm13889	2.16531e-08	5.93833e-07	2.17143
Clic1	2.9553e-12	2.82682e-10	2.16896
Rrm2	9.59341e-08	2.03976e-06	2.16843
Spi1	1.45305e-07	2.8744e-06	2.16548
C3ar1	2.37826e-10	1.18437e-08	2.16491
Six2	0.00548677	0.0192898	2.1631
Nlrp1a	0.000460715	0.0025538	2.16086
Sec14l2	1.61661e-05	0.000152862	2.16041
Runx1	6.74521e-08	1.53129e-06	2.15945
Scimp	8.06153e-06	8.49303e-05	2.1592
Jaml	0.000222209	0.00139043	2.15863
Atp6v0d2	0.00404042	0.0150195	2.15692
AI506816	1.57253e-12	1.57123e-10	2.15548
Cdc7	1.22278e-07	2.47664e-06	2.15532
C5ar1	2.74505e-07	4.90451e-06	2.15463
Lag3	0.000236923	0.00146439	2.15133
Rufy4	1.4464e-06	1.97302e-05	2.15061
Pira2	0.00122763	0.00575204	2.15051
Alox5ap	7.79864e-10	3.44612e-08	2.14866
Cfb	6.1979e-07	9.68176e-06	2.14775
Phlda3	2.14337e-12	2.11466e-10	2.14739
Steap2	7.67478e-06	8.15127e-05	2.14724
Mcm5	1.26555e-09	5.19703e-08	2.14572
Mns1	1.38839e-07	2.76042e-06	2.14177
Ccn5	2.84454e-06	3.50805e-05	2.13951
Mllt11	5.7549e-21	3.92509e-18	2.13804
Ms4a6c	1.52192e-12	1.54028e-10	2.13773
Slc35e4	1.15615e-08	3.42845e-07	2.13688
Rad51	1.78111e-08	5.00721e-07	2.13411
Il4ra	1.00947e-08	3.02206e-07	2.1307
Col5a1	8.55869e-08	1.86992e-06	2.1261
Gm43062	0.00907256	0.0290037	2.12585
Srpx2	1.95748e-08	5.43486e-07	2.12492
Rsph1	1.20388e-06	1.68468e-05	2.1234
Lilrb4a	1.79047e-09	6.81725e-08	2.12285
Gins2	1.07389e-11	8.59495e-10	2.12017
Ercc6l	8.24632e-08	1.82372e-06	2.11911
Angpt4	0.00105403	0.00507189	2.11795
Gm3756	0.00107598	0.0051656	2.11596
F730043M19Rik	1.20143e-05	0.000118833	2.11509
Aldoc	0.00559248	0.0196131	2.11486
Col3a1	4.21524e-07	6.93855e-06	2.11343
Gm12092	0.00576445	0.0200637	2.11209
Emilin1	1.39884e-08	4.08633e-07	2.11173
Stmn4	0.000992816	0.00480985	2.10838
Elmo3	7.36714e-06	7.86715e-05	2.10579
Cd84	3.72986e-09	1.28005e-07	2.105
Npl	1.4746e-09	5.8711e-08	2.10293
Txn-ps1	0.000236107	0.00146049	2.10174
Ccne1	8.7192e-12	7.12386e-10	2.1003
Clec12a	1.26194e-07	2.53796e-06	2.09976
Card11	0.00162416	0.00720535	2.0969
Serpina3f	0.00432684	0.0158809	2.09566
Mvp	7.01311e-09	2.22702e-07	2.09504
Itgb2	5.14286e-09	1.68778e-07	2.09291
Hrob	0.000185813	0.00120299	2.09284
Snx20	2.62392e-05	0.000227662	2.0884
5033406O09Rik	5.84242e-10	2.65653e-08	2.08797
Cd209a	0.00730673	0.0243098	2.0843
Mrc2	3.71956e-08	9.35075e-07	2.08422
E2f1	4.96276e-07	8.00111e-06	2.08365
Wnk3	0.00341313	0.0130653	2.08192
Apol6	1.30593e-05	0.000127402	2.07618
Serpinf1	3.28937e-07	5.7017e-06	2.07362
Spred3	6.21914e-05	0.000477765	2.07215
Piezo2	8.42007e-05	0.000618217	2.07201
Ifitm10	0.000222151	0.00139043	2.07167
Fkbp11	9.43991e-06	9.71679e-05	2.07094
Mthfd1l	6.29191e-08	1.45792e-06	2.07079
Gm42047	5.32007e-05	0.000416239	2.06812
1500009L16Rik	2.39011e-10	1.18651e-08	2.06634
Cenpu	6.36473e-05	0.000486804	2.0641
Tnni2	5.03439e-09	1.66262e-07	2.06372
Slc30a2	1.27711e-07	2.56517e-06	2.06033
Marchf3	1.81873e-07	3.47931e-06	2.05983
Pdk3	5.72734e-11	3.55118e-09	2.05936
Klf5	0.000741537	0.00377801	2.05914
Srxn1	9.65961e-06	9.89102e-05	2.0573
Gm49339	2.12042e-05	0.000191167	2.05338
Egr3	6.11104e-07	9.59599e-06	2.0532
Slc1a4	1.13406e-10	6.35357e-09	2.05063
Gm9844	3.94625e-07	6.6165e-06	2.04725
Shank2	0.0127261	0.0380399	2.04667
Prr13	1.89434e-07	3.58462e-06	2.0456
Pcolce	1.57903e-06	2.13168e-05	2.04427
Kcnab2	1.16684e-07	2.39085e-06	2.04274
Rcan1	3.70888e-20	2.00625e-17	2.04117
Lmnb1	9.56892e-09	2.91471e-07	2.03873
Fbn1	1.76139e-06	2.33369e-05	2.03658
Zbp1	3.15964e-07	5.49504e-06	2.03535
2010204K13Rik	1.32926e-05	0.000129035	2.03445
Gm7901	1.13816e-06	1.60128e-05	2.03349
Slc15a3	4.10911e-07	6.82113e-06	2.0306
Iqck	8.71445e-05	0.000635831	2.02801
Ahnak2	3.74856e-08	9.40858e-07	2.02729
Rasal3	5.0539e-05	0.000398796	2.02728
Tnfaip6	7.33503e-07	1.10639e-05	2.02714
Lcp1	1.48167e-09	5.88429e-08	2.02495
Hk3	3.91313e-05	0.000320382	2.0248
Mmp14	1.89756e-05	0.000175307	2.02046
Gm29787	1.80355e-05	0.00016751	2.01829
Dok1	2.11663e-05	0.000191155	2.01582
Dhcr24	1.75568e-06	2.3281e-05	2.01558
Bin2	4.37193e-05	0.000353153	2.01522
Tnfaip8l2	2.82222e-06	3.486e-05	2.01501
Slfn10-ps	0.00166447	0.00734473	2.01461
Tgfbi	7.37923e-08	1.65368e-06	2.01346
Sh3bp2	4.07533e-08	9.97344e-07	2.01239
Ptpn7	4.8129e-06	5.47895e-05	2.01226
Cd300lb	1.7092e-06	2.27802e-05	2.01048
Sh3bgrl3	1.51343e-06	2.05551e-05	2.00716
Trim59	6.59325e-08	1.51199e-06	2.00623
Nme1	8.73651e-13	9.48958e-11	2.00305
Psd4	1.83814e-07	3.49752e-06	2.00167
Myl7	0.00134292	0.00618147	2.00151
Ankrd45	9.82987e-10	4.1676e-08	2.00107
Tsku	1.14206e-07	2.35112e-06	2.00063
Rassf7	2.50772e-07	4.53418e-06	1.99857
Kif5a	3.30144e-05	0.000276448	1.99827
Milr1	1.41009e-09	5.65731e-08	1.99769
Itgb7	0.000904485	0.00444471	1.99526
Gm17034	0.00144591	0.00656119	1.9951
Nradd	9.15811e-07	1.3364e-05	1.9935
Glipr1	5.79058e-07	9.15694e-06	1.99059
Prkag3	4.58817e-13	5.45263e-11	1.99019
Rcn3	3.85753e-06	4.53622e-05	1.98889
Ldlr	4.92822e-08	1.17849e-06	1.98804
Arhgap11a	8.77945e-08	1.89701e-06	1.98468
Aebp1	1.3573e-07	2.70546e-06	1.98265
Lpar5	0.00786138	0.0257995	1.98253
Cd200r1	6.67756e-06	7.2242e-05	1.98046
Bst1	7.21495e-07	1.09671e-05	1.97469
Ltb	0.00252214	0.010306	1.97252
Pdlim3	1.01858e-07	2.14476e-06	1.97191
Tonsl	7.13091e-06	7.65657e-05	1.97019
Hck	1.76382e-07	3.39915e-06	1.97018
Ptprf	2.689e-06	3.3425e-05	1.96991
Atg9b	0.000173278	0.00113401	1.96986
Hs6st2	0.000138403	0.000938661	1.96902
Ptpn6	9.39431e-08	2.00501e-06	1.96707
Med9os	0.00149012	0.00672156	1.96693
Agt	0.000444898	0.00247399	1.96653
Ncf1	2.09927e-08	5.78756e-07	1.96454
Gm11627	1.00237e-05	0.00010191	1.96447
Angptl4	6.14527e-05	0.000472553	1.96381
AW551984	4.43689e-05	0.000357481	1.96349
Dusp26	8.3846e-06	8.79795e-05	1.95911
Sele	0.00122137	0.00573128	1.9573
Asf1b	1.31059e-08	3.84284e-07	1.95628
Ephb2	0.00010871	0.000768915	1.95226
Gm19557	0.00208947	0.00884206	1.95088
Fermt3	3.62082e-07	6.18529e-06	1.95057
Dbf4	7.56612e-12	6.3131e-10	1.95036
Slc7a8	1.0436e-08	3.11829e-07	1.94951
Mcub	3.38971e-09	1.17643e-07	1.94902
Praf2	1.76173e-08	4.96163e-07	1.94862
Gm9791	8.44666e-06	8.85122e-05	1.94689
Plp2	3.76873e-06	4.43844e-05	1.94537
Pafah1b3	1.40294e-05	0.000135184	1.94451
Cdt1	1.66015e-08	4.70085e-07	1.93643
Gm36161	0.00123665	0.00577876	1.93603
Btk	4.6088e-08	1.10887e-06	1.93512
Incenp	9.75034e-07	1.40324e-05	1.93221
Ms4a4b	0.000116031	0.000811856	1.93133
Amz1	7.49162e-07	1.12353e-05	1.93015
S100a10	2.58982e-11	1.82182e-09	1.92987
Gcnt4	0.00149025	0.00672156	1.92969
Ccl6	7.19007e-08	1.61823e-06	1.92615
Camk2n2	0.00130876	0.00605332	1.92521
Fbln2	4.40848e-11	2.82268e-09	1.92511
Cenpt	3.39445e-06	4.08036e-05	1.92475
Bcr	5.52928e-07	8.81028e-06	1.92358
Pdlim7	2.37323e-05	0.000209622	1.92358
Anxa9	0.00252906	0.0103269	1.92342
H1f3	0.000110816	0.000780241	1.92193
Galns	6.6568e-11	4.04749e-09	1.92035
Gm3170	0.00510911	0.0181656	1.91972
Ptk2b	4.65898e-14	7.23618e-12	1.91925
Ddah1	3.79291e-06	4.46357e-05	1.91866
Map3k9	0.00494268	0.017674	1.91695
Myo1g	3.68311e-06	4.36286e-05	1.91665
Rad18	1.64268e-08	4.6598e-07	1.91589
Tuba1c	1.5982e-09	6.23658e-08	1.91545
Irf5	2.50837e-08	6.73781e-07	1.91499
Ctsz	7.6119e-07	1.1383e-05	1.91336
Loxl1	1.51691e-07	2.98193e-06	1.91234
Sox9	4.47261e-07	7.31614e-06	1.9109
Zfp697	2.99706e-08	7.82278e-07	1.90924
Laptm5	8.49569e-07	1.2561e-05	1.90826
Ptprcap	0.00820374	0.0267218	1.9057
Ager	0.017792	0.0496943	1.90517
Cd22	0.00222569	0.00932543	1.9045
Neurl1a	0.000234335	0.00145125	1.90399
Nnmt	2.14819e-07	3.96454e-06	1.90334
Emp3	1.50143e-05	0.000143179	1.90113
Lncppara	0.00779278	0.0256119	1.90002
Dap	2.23655e-08	6.1017e-07	1.89973
Ly86	2.20426e-05	0.000197477	1.89967
Rbm3-ps	1.0849e-07	2.26013e-06	1.89926
Ccl5	0.00799488	0.0261446	1.89887
Gm3226	4.07071e-11	2.66795e-09	1.89873
Rasgef1a	7.84309e-06	8.29633e-05	1.89681
Pwwp3b	1.96634e-05	0.000179965	1.89651
Il18rap	0.00247107	0.0101529	1.8962
Gsdme	8.83906e-05	0.000643725	1.89404
Cd37	3.24413e-05	0.00027258	1.89344
Ptrh1	3.10534e-07	5.41863e-06	1.8934
Stmn1	4.09374e-05	0.00033343	1.89239
Ccr7	0.00486122	0.0174344	1.88987
Sla	2.45429e-07	4.46641e-06	1.88854
Enkur	5.98668e-05	0.000461943	1.88833
Gpsm2	1.25638e-07	2.53001e-06	1.88746
Itga5	2.47393e-08	6.67961e-07	1.88565
C130050O18Rik	3.82624e-05	0.000314183	1.88504
Map1a	7.21561e-08	1.62165e-06	1.88496
Gpx7	3.05222e-05	0.000259513	1.88435
Tcf19	1.83082e-08	5.1286e-07	1.88011
Plekha4	4.88203e-06	5.54187e-05	1.87969
Sbsn	0.00115253	0.00547374	1.87795
Selplg	1.94561e-05	0.000178405	1.87758
Adcyap1r1	1.34421e-07	2.68278e-06	1.87754
Zdhhc2	2.36689e-09	8.75695e-08	1.87743
Olfml3	8.45925e-08	1.85595e-06	1.87733
Aldh3b1	3.03906e-07	5.33264e-06	1.87691
Runx2	0.00247357	0.0101605	1.87546
Tmem106a	3.6889e-06	4.36286e-05	1.87428
Igf1	4.04288e-08	9.90949e-07	1.87302
Lhfpl2	1.08746e-06	1.5424e-05	1.86838
Slc17a7	7.48462e-06	7.97631e-05	1.86818
Myo1f	1.82936e-07	3.49113e-06	1.86722
Gm9025	1.22187e-08	3.59821e-07	1.86671
Cd53	1.95278e-13	2.53167e-11	1.86587
Mmp3	0.000155571	0.00103584	1.86572
Ptprn	0.000726098	0.00371141	1.86506
D430020J02Rik	0.000550683	0.00295134	1.86443
Tnfrsf13b	3.89165e-07	6.55728e-06	1.86383
Tyrobp	1.52832e-08	4.39098e-07	1.86361
Lrrc25	5.56732e-06	6.18079e-05	1.86317
Cxcr2	0.0010314	0.00497068	1.86285
Batf3	0.00685146	0.0230691	1.86213
Cyb5r3	2.99238e-07	5.26249e-06	1.86148
Nupr1	0.000104148	0.000741682	1.86017
Litaf	3.14217e-09	1.10518e-07	1.85967
Ccr5	2.37694e-08	6.4399e-07	1.8593
Tpm2	8.44142e-21	5.0931e-18	1.85622
Enpp1	5.65635e-09	1.83708e-07	1.85413
G530011O06Rik	0.000597803	0.00315123	1.85265
Rab27b	5.63074e-08	1.32428e-06	1.84953
Tmem30b	5.43265e-05	0.000424624	1.84706
Cd79b	0.000251212	0.00153816	1.84701
Slfn9	1.18072e-10	6.49893e-09	1.84406
Cyth4	2.42402e-07	4.41645e-06	1.84271
Slc39a6	8.36061e-10	3.64314e-08	1.84208
Il18	0.00621723	0.0213366	1.84133
Gm48583	0.0054303	0.0191127	1.84019
Cd14	1.10638e-10	6.24309e-09	1.84014
Fjx1	0.0011906	0.00561858	1.84003
4930579K19Rik	0.0122973	0.0370194	1.83976
Cttn	4.96625e-10	2.28462e-08	1.83793
Fpr2	0.00374925	0.0140805	1.83673
C920009B18Rik	0.00241421	0.00996625	1.83352
Nsl1	2.35651e-05	0.00020838	1.83168
Mmp19	8.78586e-06	9.12455e-05	1.82974
Il17ra	6.61949e-06	7.17127e-05	1.8297
Ifitm6	0.00502646	0.0179083	1.8252
Stk36	2.56458e-05	0.00022367	1.82456
Pram1	0.0116197	0.035442	1.82171
Hpgds	1.53049e-05	0.000145684	1.819
Ccl8	0.00578033	0.0201055	1.81762
Gpx3	4.7707e-07	7.72321e-06	1.81611
1700001L05Rik	0.000248755	0.0015249	1.81604
Pole2	2.64376e-07	4.75058e-06	1.81506
Rras2	4.09878e-11	2.66795e-09	1.81492
Vim	4.78012e-09	1.59388e-07	1.81412
Il7r	3.72504e-05	0.000307389	1.81313
Csf3r	0.000148214	0.000993182	1.81263
Dclk3	0.00280844	0.0112073	1.81242
Rad51ap1	6.50159e-05	0.000495099	1.81135
P2ry6	1.12979e-06	1.59236e-05	1.81084
Asprv1	0.0035637	0.0135492	1.81011
Nfkbie	6.71621e-08	1.52691e-06	1.80743
Flnc	1.83659e-07	3.49752e-06	1.80698
Batf	2.43765e-05	0.000214467	1.80531
Fbxl21	0.00137279	0.00628758	1.80519
Ccdc88b	1.09516e-05	0.000109356	1.80489
Stxbp2	5.37684e-06	5.99903e-05	1.80477
Casq1	1.24317e-09	5.11855e-08	1.80354
Rnf149	1.22507e-10	6.71945e-09	1.80264
Kdelr3	1.92527e-08	5.36443e-07	1.80059
Map6	8.85634e-08	1.911e-06	1.79989
H1f10	0.00899386	0.0287932	1.79958
4930513N10Rik	0.005785	0.0201173	1.79886
Nfkbid	0.0101682	0.0318698	1.79567
Gm21188	0.000719011	0.00367757	1.79263
Pla2g4a	1.91956e-08	5.35802e-07	1.79216
Smc2	3.36204e-08	8.63181e-07	1.78865
Tmem252	0.00150138	0.00676009	1.78675
Creb3l1	3.48205e-07	5.98936e-06	1.78672
Met	1.72322e-06	2.29281e-05	1.78645
Azin2	4.36801e-05	0.000353019	1.7843
E2f2	6.36327e-05	0.000486804	1.78349
Pkmyt1	6.30773e-05	0.000484077	1.7821
Lgals1	6.4726e-06	7.0462e-05	1.78111
Anxa1	4.01031e-11	2.64327e-09	1.78024
Mcm6	1.44284e-11	1.08817e-09	1.77968
Clec4a3	1.7059e-06	2.2768e-05	1.77715
Aif1	0.000758072	0.00384726	1.77642
Ptgis	1.56153e-08	4.46187e-07	1.77333
Lsp1	5.27425e-05	0.000413272	1.77327
Nxph3	0.00975406	0.03075	1.77129
Ifi209	1.01622e-07	2.14266e-06	1.77086
Tagln2	4.39346e-07	7.2017e-06	1.7697
Des	1.31018e-08	3.84284e-07	1.76915
Gm47204	0.000202853	0.00129356	1.76887
Asns	1.48893e-09	5.89818e-08	1.76587
Vash2	0.00127622	0.00592484	1.76564
Acox2	0.00698125	0.0234357	1.76479
Clec5a	3.43863e-09	1.18815e-07	1.76423
Lig1	2.91649e-09	1.03509e-07	1.76391
A130051J06Rik	0.00886525	0.0284347	1.76293
Vgll3	2.59139e-07	4.66183e-06	1.76124
Gm36569	0.000478525	0.00262837	1.76051
Runx3	0.000176416	0.00114975	1.75946
Prss23	4.9506e-08	1.18204e-06	1.75776
Lyz2	3.32816e-14	5.49566e-12	1.75684
Gprc5a	0.000279049	0.0016759	1.75642
Bcl3	2.51577e-06	3.14611e-05	1.75452
Fcgr3	1.00802e-08	3.02206e-07	1.75427
Gpr68	2.50943e-05	0.000220165	1.75326
Rpl38	0.000877404	0.0043344	1.75318
Gen1	2.68021e-05	0.000231783	1.75276
Gm17046	1.21829e-06	1.70332e-05	1.75244
Cd101	0.00944266	0.0299367	1.75144
Shroom3	9.87641e-07	1.41919e-05	1.75139
Reep2	0.000307015	0.00181673	1.75078
Prelid1	4.33653e-07	7.11582e-06	1.7501
Gm17121	0.0165042	0.0468176	1.75001
Gm10156	4.23446e-06	4.89867e-05	1.74827
Pirb	1.2383e-07	2.50004e-06	1.74719
Ccdc68	2.41119e-14	4.2027e-12	1.74592
Jpt1	5.60986e-16	1.35387e-13	1.74584
Nhp2	6.71019e-11	4.0642e-09	1.74568
Tubb5	2.27013e-09	8.45881e-08	1.74405
Dusp2	0.000331765	0.00193257	1.74401
Mms22l	8.55569e-06	8.94754e-05	1.7426
A930024E05Rik	0.000802695	0.00403974	1.74186
Sting1	5.93761e-08	1.38195e-06	1.74098
Gm17222	0.000147025	0.000986898	1.74056
Mmp23	1.58314e-05	0.000150058	1.74053
Map1b	2.23016e-05	0.000198775	1.74035
Cd80	9.82017e-05	0.000705999	1.7387
Pou2f2	0.000770804	0.00390052	1.73718
AI662270	1.31464e-05	0.000127933	1.73565
Gm14150	0.000169864	0.00111539	1.73471
Kif24	0.00240768	0.00994715	1.73426
A130077B15Rik	0.00555653	0.0195088	1.73401
Ms4a6b	3.81474e-14	6.23353e-12	1.7329
Matk	0.00165438	0.00731052	1.72848
Gm29367	0.0118031	0.0358551	1.72737
Foxs1	0.000232029	0.00144212	1.72576
Dok3	2.00564e-05	0.000183028	1.72572
Rrp12	7.78866e-09	2.43388e-07	1.72356
Fgfr2	0.00211201	0.008923	1.72341
Dkk3	2.60088e-05	0.00022634	1.72316
C1qb	2.78446e-05	0.000239604	1.72311
Ckap4	1.15853e-09	4.79548e-08	1.72083
Tgm2	8.91408e-09	2.7365e-07	1.71966
Slamf7	0.0105	0.0327333	1.7194
Clec4a2	1.0245e-07	2.15413e-06	1.71921
Fzd2	7.95715e-07	1.18296e-05	1.71881
Gm45640	0.00633056	0.0216639	1.71745
Trim46	0.000257168	0.0015685	1.7169
Zfp365	3.83816e-08	9.54187e-07	1.71641
1110006O24Rik	0.0139006	0.04091	1.71505
Ccsap	0.000676879	0.00349283	1.71503
Sh3pxd2b	3.00122e-06	3.66573e-05	1.71432
Atf3	0.000731795	0.00373201	1.71373
Lsr	0.000438837	0.00244809	1.71233
Pakap	1.54942e-08	4.43534e-07	1.71205
Ugt1a6a	0.00906324	0.0289798	1.71173
Lst1	0.00189152	0.0081533	1.70961
Pdia5	2.22031e-05	0.00019832	1.70789
Tmem273	6.45034e-05	0.000492026	1.70533
Slc8a2	3.17017e-07	5.50725e-06	1.70381
Cytip	2.62372e-05	0.000227662	1.70248
Carhsp1	3.16147e-12	3.00569e-10	1.70151
Gm5526	2.44405e-08	6.61031e-07	1.70138
Marcksl1	2.55323e-05	0.000223134	1.69996
Tuba1b	5.17076e-08	1.22528e-06	1.69889
Pemt	0.00260363	0.0105674	1.69874
Slc11a1	2.2901e-07	4.21159e-06	1.69849
Gm39090	6.09748e-06	6.69357e-05	1.6974
Ttll11	3.67403e-07	6.26461e-06	1.69691
Rab4b	4.29372e-08	1.04427e-06	1.69688
Dhx58	5.69043e-07	9.01674e-06	1.69461
Rab39b	0.013203	0.039167	1.69445
Cenpw	0.000308508	0.00182418	1.69279
Fbxo5	2.1097e-07	3.91716e-06	1.69244
Evi2b	5.91902e-07	9.33182e-06	1.69213
Ikbke	0.000289401	0.00172946	1.69026
Elovl6	1.28369e-05	0.000125622	1.68795
Tssc4	4.19106e-07	6.91327e-06	1.68523
Cfp	4.53805e-06	5.19285e-05	1.68516
Cip2a	2.39539e-07	4.38466e-06	1.68417
Kcnk13	7.28485e-05	0.000544178	1.68388
Hgf	0.000848344	0.00421806	1.68339
Cfap45	0.00108356	0.00519017	1.68314
Fkbp5	2.90253e-06	3.56555e-05	1.68199
Cks1b	1.16704e-06	1.63789e-05	1.68199
Ddr1	1.32805e-09	5.38323e-08	1.68163
Gm4462	8.90811e-05	0.000647928	1.68116
Hhipl1	6.17785e-06	6.7676e-05	1.67872
Lpcat2	1.05239e-06	1.49944e-05	1.67802
Acot10	0.00261145	0.0105909	1.67725
Ncf2	3.4167e-05	0.000284489	1.67637
Chil1	0.0058423	0.0202875	1.67624
Rbm47	6.54965e-05	0.000497552	1.6756
Gpsm3	6.54659e-05	0.000497552	1.67499
Cx3cr1	4.14012e-07	6.86533e-06	1.67333
Rhof	2.49209e-08	6.71709e-07	1.67197
Traf3ip3	0.000347758	0.00201302	1.6705
Gask1b	3.04244e-09	1.07493e-07	1.67006
Sulf1	2.25438e-07	4.15076e-06	1.66921
Ifi211	3.46064e-08	8.82717e-07	1.66856
Tifab	4.35161e-06	5.02309e-05	1.66784
Gadd45b	0.000117853	0.000822404	1.66553
Scml4	6.92181e-08	1.56459e-06	1.66474
2900005J15Rik	0.00210091	0.00887851	1.66336
Gapt	0.00397315	0.0147974	1.66307
Gcnt1	7.47147e-06	7.97312e-05	1.66176
Xcr1	0.0104109	0.032507	1.66035
Pik3ap1	1.14122e-07	2.35112e-06	1.65885
Dock2	2.14803e-07	3.96454e-06	1.6587
Ms4a14	0.00255076	0.0103981	1.65816
Nckap1l	9.8788e-08	2.08853e-06	1.65755
Cercam	4.43652e-06	5.09485e-05	1.65696
Chpf2	1.60556e-08	4.56275e-07	1.65658
Cstb	1.47747e-10	7.85665e-09	1.65427
Chek1	1.60218e-06	2.15922e-05	1.65355
Gm32856	0.0171217	0.048117	1.65322
Shb	4.51281e-07	7.37422e-06	1.64927
Sptbn5	0.00038561	0.0021909	1.64915
Nrm	3.05977e-05	0.000259733	1.6481
Msn	6.63436e-08	1.51421e-06	1.64691
Fst	0.00301642	0.0118598	1.64536
Add2	0.0159874	0.045757	1.64502
Sfrp1	0.000462214	0.00255899	1.64399
Svep1	6.00417e-06	6.61428e-05	1.64369
Gm14548	0.00718228	0.0239924	1.64333
Mad2l1	5.00053e-08	1.19034e-06	1.64307
H2-DMb2	0.00829526	0.0269527	1.6428
Nectin4	0.0013981	0.00637186	1.64224
Gm13481	0.0160285	0.0458497	1.64183
Septin5	2.43045e-06	3.05638e-05	1.63745
Gm5456	3.7172e-10	1.79974e-08	1.63665
Gm5844	9.09153e-06	9.42001e-05	1.63615
C1qa	0.000183224	0.00118764	1.63563
Il1b	0.000416524	0.0023411	1.63562
Bok	4.89333e-07	7.89729e-06	1.63497
Rbm3	6.35599e-08	1.46843e-06	1.63366
Pdgfc	1.76e-10	9.26478e-09	1.63322
Cnr2	7.9841e-05	0.000589951	1.63265
Cchcr1	6.99593e-06	7.54262e-05	1.6324
AI427809	0.000310597	0.00183377	1.63209
1110038B12Rik	1.93632e-05	0.00017784	1.63205
Renbp	8.20519e-05	0.000604295	1.63001
Epsti1	6.94883e-07	1.0666e-05	1.6285
Pard6b	6.42961e-05	0.000490809	1.62704
Ism1	9.88009e-05	0.000709331	1.62674
Arhgap33	0.00319811	0.012418	1.62435
Fcgr2b	1.82766e-06	2.40928e-05	1.6232
Gm10320	0.000776278	0.00392189	1.62184
Syn1	0.00458136	0.0165977	1.6212
Rab7b	4.16009e-06	4.8233e-05	1.62043
Gm9512	0.000397536	0.00224969	1.61858
Trpv2	3.48184e-06	4.16197e-05	1.61839
Kctd15	1.70898e-05	0.00016033	1.61777
Hsp90aa1	6.57675e-07	1.01645e-05	1.61731
Ripk3	2.10395e-05	0.000190355	1.61705
Pla2g7	4.3978e-06	5.06151e-05	1.61696
Slamf9	5.99543e-09	1.93918e-07	1.61692
Arid5a	6.1515e-05	0.000472801	1.61647
C1qc	0.000119078	0.000828736	1.61582
Kctd14	0.0175415	0.0491294	1.61382
Adap1	1.60851e-06	2.16589e-05	1.61377
Trim47	3.99522e-07	6.67444e-06	1.61325
Fmn1	4.67623e-05	0.000374266	1.61286
Pld4	0.000246383	0.00151272	1.61045
Sparc	9.86569e-08	2.08853e-06	1.61026
Smim41	0.000617076	0.00323176	1.6081
Cfl1	2.04933e-07	3.82712e-06	1.60505
Gm6169	2.00755e-07	3.76254e-06	1.60422
Tpcn2	5.37054e-06	5.99627e-05	1.6019
Card9	0.00098841	0.00479245	1.60171
Pcyox1l	0.000138951	0.000941976	1.6003
Plk4	1.20445e-08	3.55824e-07	1.59975
Adamtsl2	0.000393543	0.00222814	1.59929
Sh2b2	0.000323975	0.00189731	1.59899
Gm7266	0.000811406	0.00406558	1.59784
Cit	0.000182459	0.00118372	1.59543
Ikzf1	9.55885e-07	1.37948e-05	1.59538
Eno1b	8.62579e-08	1.87414e-06	1.59434
Scx	2.98944e-06	3.65798e-05	1.59421
Zfp593	1.83939e-07	3.49752e-06	1.59417
Arpc1b	2.02692e-06	2.61054e-05	1.59388
Cd109	4.69467e-05	0.000375359	1.59326
Bid	8.76034e-07	1.28674e-05	1.59301
Was	1.02544e-06	1.46503e-05	1.58993
Jpt2	4.23058e-07	6.95651e-06	1.58957
Sell	0.00173061	0.00758328	1.58899
Gm11223	5.25174e-06	5.88878e-05	1.58635
Tmem119	2.22378e-05	0.00019832	1.58546
Eif1a	6.05304e-07	9.51443e-06	1.58505
Rnase6	0.000261752	0.00159161	1.58498
Ncapg2	3.30689e-06	4.00272e-05	1.58435
Ifi27l2a	3.89984e-08	9.63414e-07	1.58419
Slc27a3	0.000678441	0.00349974	1.58411
Gm12346	1.31236e-05	0.00012779	1.58325
Nfasc	0.00763215	0.0251842	1.58312
Ptgr1	9.84724e-05	0.000707621	1.58234
Gm12482	1.76613e-05	0.000164619	1.58232
Akip1	3.25913e-12	3.07988e-10	1.58092
Slc39a13	1.01992e-05	0.000103222	1.5806
Phf11b	3.18386e-05	0.000268378	1.5803
Ankrd23	9.00871e-18	3.14043e-15	1.58002
Fam129b	1.68918e-07	3.26734e-06	1.57842
Tmem176a	6.89513e-05	0.00051973	1.57695
Syt11	0.000161089	0.0010667	1.57523
Fhl1	9.60259e-09	2.9193e-07	1.57458
Plpp2	1.33969e-06	1.84997e-05	1.57212
Ulbp1	2.21684e-05	0.000198264	1.57195
Soat1	4.16838e-06	4.82935e-05	1.56877
Adamts2	6.49322e-06	7.06374e-05	1.56817
Gm4221	0.00896746	0.0287321	1.56758
Qsox1	1.82792e-08	5.1286e-07	1.56626
Ccn1	7.94357e-06	8.38001e-05	1.56525
Tro	1.06591e-05	0.000107017	1.56413
Myof	1.97633e-06	2.56433e-05	1.56161
Pmepa1	8.37999e-07	1.24016e-05	1.56011
Ppp1r14b	3.05539e-13	3.74453e-11	1.55336
Evi2	0.00140614	0.00640107	1.55305
Gm5915	0.00381941	0.0142893	1.55124
Rgs14	0.000111474	0.000783819	1.5507
Cdh24	0.0139887	0.0411093	1.54986
Gm11605	0.003293	0.0126984	1.54883
Arsi	0.00021559	0.00135495	1.54834
Esd	4.52231e-09	1.52235e-07	1.54806
Mical2	8.84271e-11	5.13761e-09	1.54771
1110046J04Rik	0.000694086	0.00356871	1.54725
Nek6	9.8412e-08	2.0862e-06	1.54712
Tspan17	8.76665e-05	0.000639045	1.5462
Stx11	2.03029e-05	0.00018474	1.54583
Gm7332	6.50499e-09	2.08678e-07	1.54551
Gm5620	0.00118947	0.00561518	1.54325
Gm43110	0.00747531	0.0247552	1.54287
E330011M16Rik	0.00391963	0.0146155	1.54175
Ccdc92	0.00236136	0.00978153	1.54137
Gpr65	1.36342e-06	1.87285e-05	1.54107
Apbb1ip	3.32158e-08	8.57e-07	1.54002
E2f7	0.000122668	0.00084958	1.53919
Gm12840	0.00648195	0.0220521	1.53862
Rnh1	8.5995e-08	1.87232e-06	1.53618
Rgs16	0.000334193	0.00194366	1.53578
Hcls1	1.97426e-06	2.56375e-05	1.53501
Lmna	3.44066e-07	5.92466e-06	1.53261
Gm4735	6.00552e-07	9.44921e-06	1.53073
Rab11fip1	0.00304188	0.0119401	1.52877
Ifi204	2.5314e-09	9.25644e-08	1.52748
Col6a2	5.17661e-05	0.000406841	1.52687
Dera	4.00451e-11	2.64327e-09	1.52613
Myl6b	2.18584e-05	0.00019605	1.52545
Gipc2	1.83824e-06	2.41623e-05	1.52495
Sdc1	1.83103e-06	2.4117e-05	1.52334
Cyb561	3.90667e-11	2.60783e-09	1.52242
Sgms2	1.8579e-06	2.4338e-05	1.52206
Prim2	2.81028e-07	4.98302e-06	1.52172
Fgd3	0.000176062	0.00114792	1.52126
Spcs3	4.10451e-10	1.96303e-08	1.5202
E2f8	0.000214146	0.00134804	1.51898
Wdhd1	2.51176e-07	4.53418e-06	1.51772
S100a13	4.28769e-05	0.000347064	1.51677
Gpx1	2.25694e-08	6.13598e-07	1.51522
Cavin3	1.51195e-06	2.05528e-05	1.51522
St6galnac4	2.06161e-10	1.05688e-08	1.5152
Tmem102	0.00248844	0.0102029	1.5149
Ftl1	0.00122417	0.00573754	1.51464
Slc13a3	0.00219792	0.00923372	1.51419
Arhgap22	0.000151367	0.00101129	1.51398
Limd2	9.4244e-05	0.000679414	1.51386
Col27a1	0.000729472	0.00372259	1.51138
Nphp4	0.000508677	0.0027573	1.51059
Ptpn22	0.0014449	0.00655851	1.51003
Osmr	0.000163838	0.00108216	1.50789
Spn	0.000571633	0.00304179	1.50747
Tfcp2l1	0.00215348	0.00907378	1.50739
Esrp2	0.00240916	0.00995063	1.50731
Fam167b	0.00425668	0.0156674	1.50438
Gm12565	0.000219343	0.00137634	1.50361
Galnt12	0.00315427	0.0122843	1.5034
Morrbid	2.33803e-10	1.16805e-08	1.50333
Masp1	1.935e-07	3.64398e-06	1.50325
Ap3s1-ps1	0.000160724	0.00106545	1.50303
Plau	2.00639e-06	2.59273e-05	1.50199
Gm10080	0.00307274	0.0120295	1.50013
Acap1	0.00139264	0.00635439	1.49891
Lrmp	1.23831e-05	0.000121866	1.49645
Cebpd	0.00014151	0.000957249	1.49625
Snx7	1.75971e-09	6.71644e-08	1.49586
H2ax	0.000280718	0.00168463	1.49522
Klrk1	0.00803834	0.026251	1.49477
Dclk1	6.99574e-06	7.54262e-05	1.49226
Aacs	6.01451e-06	6.62097e-05	1.49059
Chsy3	0.0018391	0.00797179	1.48976
Bard1	0.00021693	0.00136283	1.48762
Mdfi	0.00573732	0.0199972	1.48541
Chtf18	0.000461906	0.00255859	1.48442
Anapc15	5.49349e-06	6.10747e-05	1.4817
Ngfr	0.0017252	0.00756167	1.48042
Ankrd42	0.00204008	0.00867049	1.48019
Gm27177	2.18218e-05	0.000195835	1.48018
Ammecr1	2.78236e-08	7.36035e-07	1.47983
Vat1	2.2818e-05	0.000202573	1.47927
Coq8b	0.000595129	0.00313914	1.47926
Bnc2	0.000613096	0.00321768	1.47839
Rhox5	0.000409673	0.00230755	1.47819
Kcna4	0.000115376	0.000808353	1.47742
Fads3	2.91509e-08	7.65912e-07	1.47726
Hyi	0.00498167	0.0177812	1.47628
Arhgap45	4.42544e-05	0.000356742	1.47588
Ctps	3.06101e-07	5.36515e-06	1.47405
Arrb2	0.000203297	0.00129461	1.47107
Gm6180	0.000577062	0.00306237	1.47056
Haus7	1.67532e-05	0.000157464	1.46744
Chaf1a	1.37849e-07	2.7442e-06	1.46721
Olfm1	7.71005e-05	0.000572499	1.46308
Btla	0.003395	0.0130118	1.46207
Maff	8.71378e-07	1.2823e-05	1.46032
Stap1	0.000251932	0.00154136	1.4596
Tmem158	0.000276211	0.00166267	1.45746
Arhgap19	8.62146e-05	0.000629925	1.45713
Gm39469	0.00370778	0.0139716	1.45712
D030028A08Rik	0.00267366	0.0107875	1.45712
Pdgfrl	0.00127083	0.00590683	1.45482
Dusp14	0.0106639	0.0331192	1.45392
Arhgap30	3.37304e-06	4.06396e-05	1.45283
Cebpa	0.000567518	0.00302297	1.45276
Lgmn	7.33101e-06	7.83923e-05	1.45266
Pgam1	3.37266e-08	8.64493e-07	1.45072
Ugt1a7c	6.13322e-05	0.000471858	1.45033
Gal3st4	0.0111737	0.0344095	1.4484
Rab31	3.1165e-13	3.76066e-11	1.44777
Entpd7	9.63626e-05	0.00069352	1.44678
Adcy7	1.05694e-08	3.15213e-07	1.44599
Sash3	8.65431e-07	1.27594e-05	1.44548
Mob3a	1.21586e-05	0.00011989	1.44409
Clec4a1	1.79352e-06	2.37426e-05	1.443
Atad2	1.80704e-06	2.38812e-05	1.44255
Rhoh	0.0012236	0.00573754	1.44209
Gpr173	0.000601699	0.00316634	1.44167
Ephb6	0.00195666	0.0083689	1.44111
Dynll1	1.89975e-06	2.47932e-05	1.44107
Chpf	0.000377967	0.00215449	1.44094
Mgam	0.0128725	0.0383753	1.44064
Gm1600	0.0145774	0.0424663	1.4393
Nlrp1b	0.00871248	0.0280469	1.4379
Actb	1.33481e-06	1.84486e-05	1.43786
Cd63	3.88366e-08	9.62449e-07	1.4377
Rpl3	5.1762e-06	5.82489e-05	1.43719
Pheta2	1.92491e-05	0.000177142	1.43697
Gm11346	0.00383805	0.0143506	1.43629
Tgif2	0.000132453	0.00090531	1.43613
Hmgb2	2.35042e-06	2.97477e-05	1.43546
Mcm3	9.34863e-07	1.35624e-05	1.43539
Nfam1	1.42543e-05	0.00013693	1.43495
Fetub	0.0177173	0.0495422	1.4339
Tpd52	5.29525e-11	3.32266e-09	1.43336
Ifi206	0.00290369	0.0114968	1.43113
Igsf6	1.48029e-07	2.91726e-06	1.43101
Oas1g	6.55419e-05	0.000497655	1.43024
Tgif1	5.54033e-09	1.80314e-07	1.42884
Has2	0.00905531	0.0289615	1.42756
Aprt	2.81499e-05	0.000241833	1.42669
Trpm2	0.00497237	0.0177559	1.42607
Cltb	2.04399e-08	5.64509e-07	1.42574
Idi1	2.81188e-08	7.42592e-07	1.42569
Tmem138	2.16961e-07	3.99938e-06	1.42512
Relt	1.9522e-06	2.53932e-05	1.42395
Myl6	0.000191735	0.00123572	1.42321
Tmem176b	1.63753e-05	0.000154467	1.42217
Pappa	0.014889	0.0431832	1.42175
Col6a3	1.34526e-05	0.000130186	1.42121
Ankrd13d	0.0161311	0.0460424	1.42034
Prim1	2.51508e-08	6.74429e-07	1.41968
Pf4	4.76977e-06	5.4338e-05	1.41897
Slc2a1	2.66256e-05	0.000230633	1.41892
Cdr2	5.77824e-07	9.14665e-06	1.41887
Rpl37	5.97522e-05	0.000461286	1.41887
Grn	0.000200414	0.00128009	1.4186
Pqlc3	1.16288e-07	2.3877e-06	1.41725
Skp2	0.000754119	0.00382982	1.41678
Txn1	1.27989e-09	5.21497e-08	1.41626
Hspb2	4.87539e-06	5.54187e-05	1.41612
Orai2	1.27326e-05	0.000124757	1.41525
Pfkfb4	9.37127e-05	0.000675895	1.41327
Nacad	0.00371773	0.0139931	1.41232
Hps1	0.0004712	0.00259788	1.41206
Tyro3	4.01847e-05	0.000327809	1.41135
Fkbp10	1.41026e-05	0.000135806	1.41092
Rpl3-ps1	1.19707e-14	2.19778e-12	1.41064
Cndp2	1.57476e-08	4.48336e-07	1.41031
Tmem254b	1.67132e-05	0.000157182	1.40798
Trim30b	0.00709493	0.0237614	1.40696
Mybl1	0.000242931	0.00149328	1.40568
Lyz1	0.000514383	0.00278246	1.40542
Gm5637	0.00368485	0.0138956	1.40513
Erc2	0.000748587	0.00380774	1.40342
Unc13d	0.00059258	0.00312885	1.40335
Igsf8	0.000563038	0.00300523	1.40331
Itgbl1	0.000816313	0.00408469	1.40242
Gm15832	0.00360832	0.0136757	1.40189
Panx2	0.000166473	0.00109587	1.4017
Lair1	1.80385e-09	6.85157e-08	1.40139
Crlf2	0.000349475	0.00202072	1.40063
B4galt5	1.60959e-05	0.000152373	1.40034
Pfn1	5.32214e-06	5.95071e-05	1.3998
Gla	9.60077e-10	4.10374e-08	1.39932
Casp3	1.58072e-07	3.09186e-06	1.39853
Klhl40	0.00394888	0.0147106	1.39782
Nucb2	2.50158e-07	4.53144e-06	1.39765
Cd63-ps	7.22284e-07	1.09685e-05	1.39733
Lcp2	2.22355e-08	6.07681e-07	1.39675
Gm6789	3.31347e-09	1.16023e-07	1.39641
Myo5a	8.87257e-07	1.30079e-05	1.39508
Arhgap23	5.09469e-05	0.000401409	1.39496
Ildr2	0.000852012	0.00423227	1.39422
Mlph	0.00154929	0.00694588	1.39406
Pcdhgc5	0.00070584	0.00362202	1.39352
Cd48	3.11188e-07	5.42401e-06	1.39321
Sec61b	0.00011436	0.000801952	1.39315
Dok2	4.77729e-05	0.000381187	1.39207
Gm3219	0.00335756	0.0128998	1.392
Snhg15	3.69722e-06	4.36734e-05	1.39124
Kif5c	2.11987e-05	0.000191167	1.3906
Slc7a7	0.000411957	0.00231959	1.39014
Ahi1	9.18701e-06	9.50637e-05	1.38908
Isg15	5.25102e-05	0.000411658	1.38801
Fkbp1b	0.00301449	0.0118577	1.38723
Cldn15	8.57596e-06	8.96276e-05	1.38688
Slc22a4	8.6175e-06	9.00018e-05	1.38577
Eln	0.00763664	0.0251884	1.38563
Grrp1	0.00017739	0.00115417	1.38522
Gm8666	0.00428489	0.0157491	1.38288
Layn	1.27366e-09	5.20568e-08	1.38219
Edem1	3.81494e-08	9.51205e-07	1.38064
Gm6192	0.00192158	0.00825178	1.38047
Nubp1	7.19643e-11	4.30461e-09	1.38007
Map11	7.84816e-05	0.000581001	1.37611
Cgas	8.23166e-08	1.82372e-06	1.37369
Pi4k2b	3.92377e-06	4.59687e-05	1.37355
Cklf	4.7118e-05	0.000376344	1.3715
Gmip	0.000661485	0.00342579	1.3713
Shc4	1.34478e-05	0.000130186	1.36972
Eno1	0.000694033	0.00356871	1.36949
Anxa5	9.23129e-11	5.34359e-09	1.36924
B3gnt5	0.00259407	0.0105341	1.36857
Map4k1	0.0069084	0.0232358	1.36764
Lad1	0.00149413	0.00673518	1.36752
Tmem62	2.8923e-17	9.37305e-15	1.36742
Rps28	0.00346651	0.0132342	1.3664
Map7d3	0.0105879	0.0329348	1.3664
Msmo1	1.53133e-06	2.07426e-05	1.36631
Tiam2	4.52631e-05	0.000363938	1.3658
Rps27	0.00110771	0.00528486	1.36572
Cib1	6.12851e-06	6.72293e-05	1.36562
Resf1	7.77781e-07	1.15869e-05	1.36383
Padi2	3.80123e-05	0.000312598	1.36262
Il3ra	0.0117645	0.0357653	1.35999
Ftl1-ps1	7.75857e-06	8.21246e-05	1.35937
Zyx	3.56138e-05	0.000295282	1.35873
Fam111a	5.6637e-08	1.32857e-06	1.35855
Pold4	0.000116457	0.000814469	1.3578
Osgin1	0.00602263	0.0207779	1.35707
Tmem97	4.0916e-08	9.98212e-07	1.3567
Tkt	7.22716e-06	7.73345e-05	1.35525
Mgp	0.00445161	0.0162401	1.35524
1810055G02Rik	9.44219e-07	1.36642e-05	1.35242
Nt5e	0.000237961	0.00146964	1.35196
Nrros	5.2827e-06	5.91927e-05	1.35187
1500015A07Rik	1.89352e-06	2.4753e-05	1.35087
Arhgdia	1.52932e-05	0.000145661	1.35034
Csf2ra	0.000262053	0.00159176	1.34975
Snhg5	3.88218e-07	6.5554e-06	1.34954
Pgd	7.11305e-07	1.08755e-05	1.34921
Rnf165	0.00694447	0.0233422	1.34857
Pgam1-ps2	1.02121e-06	1.46033e-05	1.34528
Gpr153	2.13069e-07	3.94619e-06	1.34481
Mical1	8.01116e-07	1.18894e-05	1.34477
Gdf9	0.0122568	0.0369329	1.34471
Rpl41	0.000462317	0.00255899	1.34458
Acot9	1.74214e-11	1.2891e-09	1.34425
Chrnb1	2.02065e-07	3.78257e-06	1.34385
Vdr	6.41201e-05	0.000489943	1.34352
Slco2a1	0.000372288	0.00212753	1.34291
Igfbp7	1.2045e-07	2.44755e-06	1.34275
Tpm3	4.73099e-07	7.67477e-06	1.34185
Arhgap4	0.000599965	0.00315827	1.34116
Rassf5	6.059e-08	1.40603e-06	1.33973
Faap20	0.000436301	0.00243654	1.33922
Nt5c	6.93225e-06	7.48941e-05	1.33793
Fcna	0.00132162	0.0061085	1.33714
Apobec1	9.20071e-05	0.000665429	1.33681
Gba	1.88895e-05	0.000174614	1.33672
2410006H16Rik	0.000666704	0.00344486	1.33664
Gm4739	9.07649e-06	9.41063e-05	1.33563
Cetn4	0.00230499	0.00959362	1.33558
Gm17092	0.0170339	0.0479389	1.33479
Ndnf	0.00725529	0.0241951	1.33459
Kcnj10	0.0115025	0.0351254	1.33367
Elovl1	1.52759e-05	0.000145585	1.3312
Cdca7	4.80839e-05	0.000383279	1.33053
Tlr6	4.85624e-05	0.000386112	1.33019
Eef1a1	9.01521e-10	3.87456e-08	1.32933
Reep4	0.000899564	0.00442643	1.32905
Gm5869	0.00818382	0.0266624	1.32814
Oas1a	9.89784e-06	0.00010102	1.32732
Ptpn18	0.00720465	0.0240569	1.32727
P3h3	7.1641e-05	0.000536436	1.32706
Atxn10	5.95231e-07	9.37489e-06	1.32569
1500011B03Rik	5.19557e-05	0.000407718	1.32514
Gm45606	0.00726074	0.0242081	1.32432
Vkorc1	0.000351867	0.00203156	1.32166
K230015D01Rik	0.000544083	0.00291896	1.32144
Fat1	1.04394e-05	0.00010545	1.3209
Samd14	0.0016765	0.00738742	1.3208
Plekho1	1.15617e-10	6.42635e-09	1.31971
Fbxw9	2.23414e-05	0.000199017	1.31947
Tgfb3	3.61084e-05	0.000298909	1.31896
Lilra6	0.0162227	0.0462282	1.31891
Trmt61a	1.6793e-06	2.24963e-05	1.31633
Fras1	0.00290144	0.011495	1.31552
Rps18-ps3	0.000762665	0.00386759	1.31541
Peg10	0.00261479	0.0106018	1.31533
Foxc2	0.000986857	0.0047869	1.31239
Itih4	6.10284e-05	0.000469751	1.31157
Gusb	2.10327e-09	7.87446e-08	1.31094
Cyp4f16	6.2957e-07	9.79769e-06	1.31057
Efhc1	0.0112145	0.0344982	1.30968
Arpc4	1.54719e-05	0.000146917	1.30845
Gm10727	1.80349e-05	0.00016751	1.30796
Kif21b	0.00121254	0.00570005	1.30725
Rgs10	6.33534e-05	0.000485503	1.3063
Cxcl16	0.00022898	0.0014254	1.30548
Mxra7	0.000696376	0.00357826	1.30429
Igkc	0.0139027	0.04091	1.30406
Vsig4	0.00021912	0.00137548	1.30395
Prkcd	1.64325e-09	6.38059e-08	1.30099
Alkbh2	0.000360052	0.00207119	1.30075
Tbxas1	6.09438e-05	0.00046933	1.30006
Upp1	9.14201e-09	2.79553e-07	1.30006
Ssc4d	0.00748547	0.0247783	1.29841
Baiap2	6.71885e-05	0.000508435	1.29739
Ttll7	1.01766e-05	0.000103095	1.29734
Dna2	6.57164e-06	7.12927e-05	1.29532
Fhl3	4.57294e-05	0.000366934	1.29385
Ecm1	0.00334332	0.0128546	1.29257
Kcnd1	0.00253512	0.0103456	1.29211
Gm5822	0.00193749	0.00830192	1.29189
Tmbim1	6.0621e-05	0.000467074	1.29047
Srm	5.35842e-07	8.59485e-06	1.2904
Gm13456	0.000187678	0.00121206	1.28943
Anxa4	2.84133e-10	1.40164e-08	1.2891
Scn1b	0.000881684	0.00435073	1.28905
Selenom	0.000306159	0.00181371	1.289
Adamts20	0.0166467	0.047145	1.28783
Tspan4	3.42752e-05	0.00028518	1.28725
C1qtnf5	0.00425978	0.0156715	1.28711
5830408C22Rik	0.00666385	0.0225487	1.28622
Nipsnap3b	1.41488e-11	1.07223e-09	1.2857
Pyroxd2	0.0163936	0.0466134	1.28459
P3h1	1.83909e-06	2.41623e-05	1.2838
Skap2	2.00988e-06	2.59498e-05	1.28329
Inpp5d	1.06759e-05	0.000107017	1.28218
Rai14	7.88456e-06	8.33457e-05	1.28112
Fam174c	0.000393585	0.00222814	1.27984
Sergef	2.41979e-06	3.04649e-05	1.27909
Tpm3-rs7	1.24567e-06	1.73696e-05	1.27906
Adam9	5.80458e-05	0.000450106	1.27842
Ptprc	1.75725e-05	0.000163985	1.27663
Rhog	0.000465817	0.0025757	1.27607
Odc1	1.30514e-11	9.9872e-10	1.27548
Adgre1	2.40488e-05	0.000212059	1.27318
Ten1	1.96329e-06	2.55162e-05	1.27317
G6pdx	6.58447e-06	7.13826e-05	1.27138
Txndc5	7.58077e-07	1.13473e-05	1.27107
Gm8894	7.09151e-08	1.59834e-06	1.27074
Rps26	0.000590945	0.00312127	1.27056
Alcam	0.000826452	0.00412752	1.27044
Creb3	1.18556e-07	2.42161e-06	1.27015
Tagln	1.36702e-05	0.000132047	1.26918
Prx	0.000270105	0.0016303	1.26918
Ier5	4.93762e-05	0.000391788	1.26796
Twist2	0.00246252	0.0101231	1.26726
Bax	5.66594e-08	1.32857e-06	1.26671
Prr5	0.00249792	0.0102263	1.26658
Gm5487	0.00371557	0.0139909	1.26608
Rps12l1	4.12176e-05	0.00033519	1.26519
Irf8	0.000136944	0.000931036	1.26409
Ptms	0.000774325	0.00391328	1.26316
Crip1	0.000336393	0.00195359	1.26272
Rps12-ps3	2.28879e-05	0.000203079	1.26218
Tvp23a	0.000169028	0.00111041	1.262
Tnfrsf1b	6.35364e-05	0.00048643	1.26195
AV356131	0.0112913	0.0346491	1.26065
Rfc5	6.41583e-06	6.9941e-05	1.26042
Mlkl	2.3516e-06	2.97477e-05	1.25949
Ppia	1.90513e-07	3.60069e-06	1.25933
Dynlt1a	0.000445179	0.00247467	1.25917
Gm5809	0.00982645	0.0309471	1.25875
Numbl	0.00412793	0.015294	1.25654
Bin1	0.00032789	0.00191426	1.25517
Cst6	0.0098992	0.0311325	1.25373
Plagl1	0.00696012	0.0233898	1.25245
Prmt2	3.95214e-07	6.61657e-06	1.25206
D1Ertd622e	8.44089e-08	1.85451e-06	1.25203
Rnf180	0.000809601	0.00406374	1.25021
D930007J09Rik	0.00504323	0.0179639	1.24736
Pgbd5	0.00303892	0.0119358	1.24645
Pbdc1	2.97062e-05	0.000252986	1.24581
Gmfg-ps	0.00456778	0.0165599	1.2456
Actg1	7.9945e-06	8.42807e-05	1.24452
Col15a1	4.74385e-05	0.000378711	1.24432
Lss	0.000206417	0.00130937	1.24385
Sh3gl1	4.62743e-06	5.287e-05	1.24314
Anxa3	5.33559e-09	1.74738e-07	1.2431
Gpr183	9.34209e-07	1.35624e-05	1.24234
Lingo1	0.014939	0.0432876	1.24028
Tmem198	0.0125929	0.0377553	1.24019
2700038G22Rik	0.0154134	0.0443411	1.23986
Hmgcr	0.000497377	0.00270386	1.23913
Col14a1	0.00422419	0.0155754	1.23808
S1pr2	2.99203e-06	3.6583e-05	1.23737
Gm19426	0.0127537	0.0381009	1.23681
Calhm5	2.44653e-06	3.07029e-05	1.23523
Tpm4	5.01031e-10	2.29815e-08	1.2332
A930007A09Rik	0.00476265	0.0171436	1.2305
Ckb	6.97051e-05	0.00052394	1.22967
Gm8399	0.000242398	0.00149176	1.22965
Aoah	7.59499e-05	0.000565193	1.22953
Eif6	1.68722e-06	2.25639e-05	1.22913
Phf19	0.00019676	0.00126137	1.22906
Arpc3	2.11826e-07	3.92779e-06	1.22882
Unc93b1	0.0048104	0.0172798	1.22827
Ranbp17	0.0113293	0.0347195	1.22799
Rras	0.000186337	0.00120539	1.22701
Uap1l1	0.00107164	0.0051472	1.22647
Rasgrp1	0.00641819	0.0219065	1.22592
Frrs1	5.02333e-08	1.19395e-06	1.22528
Gm8430	6.08601e-06	6.68691e-05	1.22522
Gm6767	0.000108066	0.000766032	1.22482
Prkcb	4.84135e-05	0.000385123	1.22449
Plod3	0.000164903	0.00108782	1.22407
Cbarp	0.00205599	0.00872626	1.22379
Rpl38-ps2	0.000311964	0.00184046	1.22346
Pmm1	0.000100107	0.000717396	1.22261
Fanca	0.000206293	0.00130911	1.22157
Marveld2	0.0169076	0.0476796	1.22151
Spsb4	4.4962e-05	0.000361888	1.22131
Rab13	0.000273932	0.00165149	1.22099
Twist1	1.22077e-05	0.000120215	1.22091
Dancr	2.30766e-06	2.93357e-05	1.21999
Tcirg1	0.000533468	0.00287183	1.21986
Rfxank	0.000177335	0.00115417	1.21837
Itgb3	0.000238193	0.00147049	1.21707
Anxa7	1.19255e-07	2.42639e-06	1.2166
Col6a1	0.000203223	0.00129461	1.21658
Tcf24	0.000923956	0.00452375	1.216
Tfpi2	0.00311349	0.0121556	1.21541
Otulin	3.11254e-09	1.09722e-07	1.21418
Nol12	8.8965e-07	1.30308e-05	1.21365
Rassf1	1.09136e-07	2.26758e-06	1.21354
Nop58	2.00649e-06	2.59273e-05	1.21287
Pkib	0.000920078	0.00450617	1.21263
Cnn2	7.80057e-05	0.00057775	1.21198
Cybb	9.24834e-07	1.34706e-05	1.21138
Kif26b	1.00178e-05	0.00010191	1.21137
Cdc25b	0.000281178	0.0016861	1.21047
Iqgap2	0.000352633	0.00203448	1.20952
Fdps	0.00010365	0.000739074	1.20928
Hdc	0.00438771	0.016063	1.20782
Lxn	1.71122e-05	0.000160358	1.20696
Sec61a1	9.45211e-06	9.72297e-05	1.20617
Morn4	0.00165832	0.00732275	1.20484
F2r	2.54991e-06	3.18475e-05	1.20464
Evi2a	3.87799e-07	6.55539e-06	1.20321
Tnfrsf11a	0.000214884	0.00135214	1.20299
Dsn1	0.00163474	0.00724618	1.20223
Cdc42ep5	0.00309531	0.0120967	1.20186
Cyp1b1	3.57379e-06	4.25679e-05	1.20175
Fam83h	0.000819655	0.0040988	1.20132
Gm17435	0.00450934	0.0164049	1.20004
Cbr3	0.000124801	0.000861689	1.19922
Pgm3	0.000150508	0.0010064	1.19903
Pnp	2.49619e-06	3.12762e-05	1.1974
Rnf19b	5.22594e-06	5.86405e-05	1.19572
Mylf-ps	0.00111043	0.00529462	1.19532
Ppan	5.0346e-05	0.000397472	1.19523
Ppp1r18	0.00016188	0.00107103	1.19424
Syt5	0.0100112	0.0314468	1.19398
Nr2c2ap	3.09179e-10	1.51565e-08	1.19292
Ggt7	0.00702144	0.0235504	1.19272
Serpinb6a	7.41655e-07	1.11654e-05	1.19192
Gm7993	1.39746e-09	5.62515e-08	1.19183
Zdhhc12	0.00076606	0.00388152	1.19173
Gm4950	0.000672675	0.00347457	1.19053
Gm9260	0.000383924	0.00218369	1.19041
Gm5552	0.0030684	0.0120155	1.19018
Cryab	2.1996e-05	0.000197172	1.18961
Dennd2d	0.00381839	0.0142889	1.18958
Rps27a	0.00269956	0.0108529	1.1893
Gm10123	6.16968e-09	1.99143e-07	1.18898
Eef1a1-ps1	8.50762e-05	0.000623323	1.18835
Ddx39	4.36733e-10	2.05121e-08	1.18807
Cyba	0.00657998	0.0223179	1.18724
Car5b	0.00677026	0.0228496	1.18719
Hvcn1	0.0152957	0.0441074	1.18642
Cd40	0.00175675	0.00768494	1.18607
Wasf1	0.00189911	0.00817767	1.18549
Oasl1	1.73409e-05	0.000162017	1.18513
Pfkp	1.92653e-09	7.24737e-08	1.18478
Zfyve28	0.00134419	0.00618536	1.18406
Atp10a	0.000301497	0.00179015	1.18141
Ap1s1	0.000641677	0.00333974	1.18038
Rpl39	0.000119922	0.000833131	1.18007
Serp1	5.06633e-09	1.66898e-07	1.17955
Ctxn1	0.0149772	0.0433642	1.17945
Rps26-ps1	3.88931e-06	4.56674e-05	1.17943
Tgfa	0.00157745	0.00703996	1.17872
Csf1r	4.72387e-06	5.38542e-05	1.17793
Cpne2	0.000161086	0.0010667	1.17516
Dse	4.49897e-06	5.15902e-05	1.17503
Clcn5	0.000265169	0.00160599	1.17424
Sv2a	5.58526e-07	8.877e-06	1.17379
Wdr1	2.37442e-08	6.4399e-07	1.17361
Asl	5.55491e-05	0.000433316	1.17286
Lrrc59	7.68978e-06	8.16168e-05	1.17162
Gm4430	1.8516e-06	2.43063e-05	1.17147
Traf1	0.0089897	0.0287857	1.17128
Ctsk	0.00107614	0.0051656	1.17123
Pld3	0.00281923	0.0112418	1.16926
Hexb	0.000136232	0.000927954	1.1692
Tgfb1	0.000616873	0.00323176	1.16894
Cenps	0.0115145	0.0351417	1.16871
Serpinh1	1.94588e-05	0.000178405	1.1682
Slc6a6	0.00195685	0.0083689	1.166
1700037C18Rik	0.000644503	0.00335112	1.16598
Il2rb	0.0162846	0.0463762	1.16593
Wdr19	0.000131778	0.000901524	1.16529
Scd1	2.67999e-06	3.33394e-05	1.16519
Slc39a11	1.81659e-05	0.000168462	1.16376
Txnrd1	0.00197807	0.00843894	1.16304
Pir	8.71303e-06	9.06375e-05	1.1622
Rpp25	0.000717451	0.00367199	1.16198
Pinx1	2.19417e-06	2.80293e-05	1.15988
P2rx7	1.20485e-05	0.000119096	1.15936
Ace	0.000747954	0.00380576	1.15755
Tspan9	1.10544e-09	4.62428e-08	1.15749
Fbxo17	0.00251973	0.0102989	1.15622
Rpl10	5.1904e-06	5.83251e-05	1.15558
Gm17709	3.94084e-07	6.6165e-06	1.15514
Spc24	0.00195198	0.0083572	1.1551
Gpr132	0.0120841	0.0365459	1.15493
Rpl29	0.00715113	0.0238986	1.15441
Rpl10a	5.62289e-05	0.000437965	1.15242
Myl1	0.00170684	0.00749794	1.15131
Eif4a1	2.65715e-07	4.76919e-06	1.15121
Dennd1c	0.0151271	0.0436774	1.15117
Arfip1	3.39379e-07	5.85036e-06	1.15039
Anapc15-ps	0.0098865	0.0310987	1.15012
Rgs19	2.05777e-06	2.64809e-05	1.14896
Gmppb	8.69207e-06	9.05395e-05	1.14867
Arhgef40	6.98037e-06	7.53621e-05	1.14815
Rpl36a-ps1	0.00123412	0.00577036	1.14719
Gm10443	0.00136749	0.00627245	1.14595
Cass4	0.00851804	0.027534	1.14568
Adora2b	0.00264337	0.0106983	1.1449
Mtmr11	0.000177227	0.00115407	1.1448
Septin11	1.95633e-05	0.000179258	1.14469
Camkk1	0.000127948	0.000879662	1.14465
Hacd4	6.63072e-05	0.000503223	1.1444
Nes	0.000578318	0.00306696	1.14439
Plcg2	1.46221e-07	2.88888e-06	1.14364
Gm7809	0.000135165	0.000922689	1.14353
Junb	0.00710309	0.0237807	1.14225
Bak1	0.000324251	0.00189796	1.1422
Tceal9	3.88528e-05	0.000318268	1.14211
Gas7	0.000165484	0.00109073	1.1421
Gm7334	3.10973e-05	0.000263262	1.14141
Atp6v1h	8.60319e-08	1.87232e-06	1.14036
Nat14	0.0030975	0.0121023	1.13988
Kif18a	0.00146251	0.00662499	1.13934
Taldo1	2.56507e-05	0.00022367	1.13929
Syk	1.28068e-12	1.32172e-10	1.13879
Gyg	2.0175e-05	0.000183789	1.13805
Ccdc34	0.0076563	0.0252373	1.1377
Ankrd10	8.35491e-08	1.84078e-06	1.13749
Slfn2	2.64776e-06	3.29908e-05	1.13695
Gatm	9.91633e-05	0.000711283	1.13637
C5ar2	0.00360215	0.0136622	1.13633
Gm6277	9.77958e-05	0.000703403	1.13626
Nans	1.62975e-05	0.000153925	1.13548
Gm12715	0.000391281	0.0022191	1.13512
Trim16	2.21273e-05	0.000198123	1.13432
Eif4a-ps4	3.07036e-07	5.36659e-06	1.13428
Amdhd2	0.00059438	0.00313624	1.13372
Gm16580	0.011247	0.034547	1.133
Myo7a	4.38847e-06	5.05448e-05	1.13178
Tgfb1i1	0.000160765	0.00106545	1.1315
Rps12	3.20462e-05	0.000269638	1.13146
Epn3	4.65758e-09	1.56453e-07	1.13115
Tnfrsf26	0.00337101	0.012942	1.13085
P4hb	2.26234e-05	0.000201301	1.13065
Arfgap3	6.20887e-07	9.68176e-06	1.13055
Srpx	0.00225673	0.00943029	1.12971
Gm10076	3.3025e-05	0.000276448	1.12962
Npdc1	0.000635761	0.00331135	1.12946
Itpkc	0.00116346	0.00551562	1.12945
Plekha7	0.00114756	0.0054551	1.12923
Brip1	0.000207692	0.00131639	1.12891
Ifrd1	1.46222e-05	0.000139584	1.12888
Arhgdib	2.41248e-05	0.00021261	1.12852
Rhou	1.07157e-06	1.52399e-05	1.12813
Syngap1	0.00539775	0.0190194	1.12656
Eva1b	0.00795709	0.0260373	1.12593
Cib2	0.0122242	0.0368841	1.12524
Rps16	0.00011291	0.000792492	1.12425
Iqgap1	3.14098e-05	0.00026562	1.12266
F13a1	6.78606e-05	0.000513026	1.12246
Kcnk2	0.00119216	0.00562279	1.12186
Mapk11	0.000807702	0.00405713	1.1218
Tes	2.68222e-05	0.000231783	1.12163
Pmp22	2.12313e-06	2.72327e-05	1.12155
Tnfrsf10b	7.92387e-06	8.36993e-05	1.12148
Rangap1	2.49821e-08	6.72203e-07	1.12138
Spaca6	0.00352094	0.0134158	1.12116
Fhl4	0.00749776	0.0248138	1.12101
Ptk7	0.00123387	0.00577036	1.12059
Cdc42se1	3.1133e-06	3.78592e-05	1.11904
Vcam1	0.00216787	0.00912213	1.11862
Fads2	0.000204901	0.00130291	1.11703
Ipo4	4.10315e-07	6.82113e-06	1.11639
Endod1	6.37309e-10	2.85642e-08	1.11611
Tmsb4x	2.87764e-06	3.54608e-05	1.11584
Baz1a	2.2152e-05	0.000198231	1.11549
4933404O12Rik	0.00405654	0.015058	1.11487
Chst12	0.000838612	0.00417894	1.11469
Myh9	5.28578e-05	0.000413969	1.11347
Arhgap9	0.000186855	0.00120724	1.113
Gm12989	0.000157369	0.00104692	1.11284
Psma5-ps	3.99338e-06	4.67145e-05	1.11222
Oaf	7.05729e-05	0.000529448	1.11209
Myom3	0.000716484	0.00366824	1.11002
Rab3il1	0.000946029	0.00461885	1.10959
Enkd1	0.0166207	0.0470885	1.10943
Lmnb2	4.86187e-06	5.53068e-05	1.10863
Capza1	2.8681e-09	1.02022e-07	1.1074
Hspb7	6.15126e-07	9.63005e-06	1.1071
Asphd2	0.0164723	0.0467526	1.10494
Morf4l2	1.2057e-05	0.000119104	1.1044
Cx3cl1	0.00322441	0.0125047	1.10301
Ppib	0.000128429	0.000882463	1.10295
Pole	0.000324834	0.00189924	1.10158
Rps18	0.00460949	0.0166841	1.1008
Gm42031	0.00993494	0.0312261	1.1005
Pik3cd	0.00133888	0.00616646	1.10044
Meis3	0.0011855	0.00560317	1.09982
Lpar1	1.62202e-07	3.15298e-06	1.09919
Hpse	0.00361308	0.0136838	1.09891
H2aj	0.00155523	0.00696857	1.09871
Gm12481	0.000181755	0.00117964	1.09743
Thbs3	0.00331438	0.0127621	1.09738
Usp27x	0.000386988	0.00219793	1.09666
Ap2s1	0.00265378	0.0107331	1.0962
Thy1	0.00403632	0.0150078	1.0957
Snx8	0.00010358	0.000738907	1.09491
Tlr2	9.19808e-07	1.34099e-05	1.09465
Tns3	2.9505e-05	0.000252094	1.09458
Mafk	6.03058e-05	0.000464873	1.09457
Nxpe3	4.26322e-05	0.000345261	1.09439
Tent5a	0.000215395	0.00135427	1.09438
Alg8	1.05582e-05	0.000106423	1.09354
Rps27a-ps2	2.10193e-05	0.000190355	1.09281
Rps16-ps2	0.00015452	0.00103059	1.09272
Nptxr	0.000262031	0.00159176	1.09169
Xirp1	0.000116935	0.000817084	1.09151
Themis2	0.000127683	0.000878493	1.09127
Tmem167	1.02351e-09	4.31607e-08	1.08784
Il17rc	0.000872992	0.00431599	1.08765
Il33	0.0150536	0.0435293	1.08708
Rpl18	0.0140631	0.041297	1.08538
Stab1	0.00200658	0.00854267	1.08454
Slc35d2	2.85506e-05	0.000244683	1.08418
Myd88	9.79182e-06	0.000100068	1.08415
Blnk	0.00501598	0.017875	1.08403
Sesn2	0.00159422	0.00708858	1.08385
Myo1c	9.87924e-07	1.41919e-05	1.08305
Scarf2	0.00617865	0.0212181	1.08222
Cystm1	1.04701e-05	0.000105691	1.08215
Rrm1	0.000189972	0.00122587	1.08184
Gtf2f1	3.43997e-06	4.12875e-05	1.08176
Tox3	0.0077786	0.0255813	1.08169
Ptger1	0.00181091	0.00787138	1.08062
Gria3	0.00278467	0.0111351	1.0803
Arl4c	1.00241e-05	0.00010191	1.08
Gm2225	8.07377e-05	0.000595175	1.07813
3110082I17Rik	9.14267e-06	9.46673e-05	1.07743
D330025C20Rik	0.000644103	0.00335015	1.07731
Rps15a-ps3	0.000659684	0.00341759	1.07669
Cd300ld	2.89097e-06	3.5597e-05	1.07624
Klhdc8b	0.000132762	0.000906675	1.07445
Cox19	3.16249e-06	3.83978e-05	1.07437
Cd86	3.98162e-06	4.66117e-05	1.07376
Rpl12	3.21749e-07	5.58328e-06	1.07356
Ift43	4.3331e-06	5.0054e-05	1.07275
Actn4	1.30369e-05	0.000127398	1.07264
Casp4	1.44516e-05	0.000138487	1.07186
Dlg4	0.00291785	0.0115412	1.07107
Aopep	1.08109e-13	1.48764e-11	1.07104
Tpd52-ps	0.00456505	0.0165538	1.07059
Gm13487	0.013602	0.0401912	1.0692
Aldh18a1	2.09112e-07	3.8959e-06	1.06912
Galnt16	0.000306957	0.00181673	1.06862
Bola2	0.00147443	0.00666552	1.06824
Grwd1	2.55632e-05	0.000223155	1.0682
Il10ra	0.00158555	0.00706203	1.06812
AI413582	0.000142722	0.000961817	1.06745
Plvap	0.00355762	0.0135326	1.06722
Fam184a	0.00314872	0.0122657	1.06679
Sp140	0.000193428	0.00124357	1.06591
Hmgn3	0.000132504	0.00090531	1.06448
Cyp7b1	0.00981758	0.0309254	1.06363
Llph-ps2	0.00025015	0.00153226	1.06354
Xlr	7.37137e-05	0.000549856	1.06239
Snhg1	4.35949e-08	1.05863e-06	1.06218
Gm10263	0.00886556	0.0284347	1.06206
H2-DMa	0.0139768	0.0410818	1.06117
Sptlc2	3.48357e-06	4.16197e-05	1.06036
Necap2	4.2917e-05	0.000347209	1.06018
Agpat4	0.00340757	0.0130472	1.06016
Trnp1	0.00660116	0.022378	1.05971
Gclm	0.00103047	0.00496771	1.05858
Eef1g	0.0013696	0.00627848	1.05784
Cbr2	0.00172346	0.00755789	1.05738
Gm13237	0.012682	0.0379516	1.05683
Gm13436	2.70631e-05	0.000233392	1.05618
Pdlim2	0.000556049	0.00297705	1.05588
Ranbp1	5.38934e-09	1.76131e-07	1.05569
Psmc4	1.66174e-06	2.22991e-05	1.05466
Tnfrsf1a	3.44294e-05	0.000285915	1.0536
Arpc5	4.08674e-08	9.98212e-07	1.05345
Sorbs3	0.000324375	0.00189798	1.05306
Slc12a8	0.00515968	0.0183205	1.05301
Gstcd	5.16122e-05	0.000406038	1.05251
Rps8	0.00231974	0.00964733	1.0523
Sertad1	0.000581745	0.00308097	1.05228
Gpatch4	0.000372035	0.00212708	1.05125
Ppfia4	6.55465e-07	1.01403e-05	1.05076
Me2	7.24242e-09	2.29056e-07	1.05059
Pgm2	1.3107e-05	0.000127708	1.05052
Rps19	0.00268959	0.010835	1.05
Gm10575	0.00211375	0.00892793	1.0494
Gm8539	0.00015045	0.0010064	1.04859
Rpl27	5.38999e-06	6.00943e-05	1.04852
Sfxn3	0.00148797	0.00671706	1.0484
Nfkbiz	0.00245492	0.0101051	1.04822
Gna15	0.00121122	0.00569558	1.04728
Ptger4	0.000107442	0.000762641	1.04692
A630001G21Rik	0.00429986	0.0157979	1.04651
Psmd13	1.06765e-05	0.000107017	1.04604
Sh3bp1	0.0118547	0.035984	1.04591
Rasgrp4	0.0113182	0.0346978	1.04558
Pprc1	0.000371242	0.00212543	1.04521
Klhl6	2.50626e-06	3.13772e-05	1.04455
Lfng	0.00114142	0.00543411	1.04435
Ccdc80	6.93865e-05	0.000522297	1.04306
Mis18a	0.000334168	0.00194366	1.04156
Slc3a2	0.000663989	0.00343432	1.04137
Tmed3	0.00323674	0.012537	1.04123
Mcm7	4.01387e-05	0.000327605	1.04021
Slitrk4	0.00917719	0.0292429	1.03992
Lpin3	6.47629e-05	0.000493412	1.03934
Cdr2l	0.000101539	0.000726658	1.03834
Snrnp35	0.00420231	0.0155073	1.03778
Wdr46	2.68115e-05	0.000231783	1.03719
6430548M08Rik	0.000105552	0.000750926	1.03593
Cenpl	7.13701e-05	0.000534663	1.03561
Nectin1	0.000379545	0.0021627	1.03475
Ptpn1	0.000112424	0.000789437	1.034
Ddah2	0.00601828	0.0207674	1.03377
Tuft1	0.00025701	0.00156815	1.03336
Gm49909	0.00119517	0.00563192	1.03183
Atp8b1	0.000522743	0.00282281	1.03168
Olfml2b	0.00154166	0.00691961	1.03157
Slc25a1	0.00428159	0.0157406	1.03116
8430429K09Rik	0.000366683	0.0021024	1.03108
Unc5b	0.000196361	0.00125984	1.03096
Sorbs2	2.81196e-07	4.98302e-06	1.03063
Nudt18	0.000170987	0.00112182	1.03059
Gm10073	0.0128298	0.0382771	1.03031
Ccdc112	0.00726275	0.0242097	1.02967
Cap1	4.8823e-06	5.54187e-05	1.02938
B3galnt1	2.12908e-05	0.000191728	1.02928
Slc25a24	0.000112159	0.000788276	1.02905
Lrrn2	0.00218413	0.0091832	1.02785
Ifitm2	0.00263042	0.0106569	1.02526
Napepld	6.1274e-07	9.61205e-06	1.02477
Rpl35	0.0157261	0.0451161	1.02302
Sat1	1.96096e-07	3.67961e-06	1.02226
Bbc3	0.000727043	0.00371502	1.02196
Tmem237	0.000112275	0.000788741	1.02183
Nmt2	3.86563e-05	0.000317155	1.02119
Brsk1	0.0017192	0.00754167	1.02108
Haus4	0.00319009	0.0123945	1.02067
Avpi1	1.32423e-05	0.000128626	1.02047
Esyt1	8.61547e-05	0.00062978	1.02037
Rpl36al	0.000469101	0.0025893	1.0196
Rbm34	7.47513e-07	1.12213e-05	1.01917
Cox6a1	0.00463296	0.0167421	1.01896
Mal	0.0125947	0.0377553	1.01892
Crtap	0.000663468	0.00343379	1.01857
Fchsd1	0.0025269	0.0103228	1.01844
Lrrfip1	3.39923e-05	0.000283185	1.01839
Ptafr	0.00383455	0.0143425	1.01739
Gmfg	0.00366705	0.0138514	1.01614
Abcg2	0.00141222	0.00642319	1.01566
Gm12892	0.0055586	0.0195117	1.01535
Mex3a	0.00478047	0.0171998	1.01401
Btg3	0.00027846	0.00167428	1.01395
Ptbp1	4.58423e-05	0.000367652	1.01327
Ssc5d	0.0147748	0.0429344	1.01325
D630033A02Rik	0.00590475	0.0204432	1.01282
Clip3	8.42181e-05	0.000618217	1.01258
Osbpl5	3.2942e-06	3.99043e-05	1.01246
Gng2	0.000247116	0.00151604	1.01228
Arpc2	8.43476e-08	1.85451e-06	1.01219
Rian	0.000136982	0.000931036	1.01186
Tmem43	5.72373e-06	6.3365e-05	1.0112
Ctla2a	2.48279e-07	4.50261e-06	1.01082
Kirrel	0.000130382	0.000893149	1.01018
Gm5873	0.000861814	0.00427284	1.01
Srgap3	0.00177619	0.00775267	1.00939
Smc4	5.06805e-05	0.000399711	1.00906
Pglyrp1	0.0169148	0.0476891	1.00709
Rdh11	0.000125281	0.000864241	1.00703
Gm3571	0.00088931	0.00438285	1.00699
Col4a1	0.000178418	0.00115894	1.00669
Sema3f	2.95706e-05	0.00025238	1.00669
Bmp1	0.00155761	0.00697723	1.00661
Ilk	1.42862e-05	0.000137115	1.00591
Nab2	0.00425067	0.0156506	1.00553
Slc20a1	0.000702949	0.00360955	1.00479
Ier5l	0.0145777	0.0424663	1.00402
Mettl1	0.00342669	0.0131077	1.00304
Rpl36a-ps2	0.00327922	0.0126578	1.0023
Azin1	0.000145368	0.000977865	1.00224
Sec16b	0.000100522	0.00072004	1.00181
Cysltr1	0.00265566	0.0107331	1.00146
Cyb561d2	0.00340047	0.0130264	1.00136
I830077J02Rik	0.00227412	0.00948892	1.00133
Fen1	0.000414909	0.00233453	1.00079
Mst1r	0.0114523	0.035013	1.00024

## Sheet: DeSeq down final
Supplementary table 2: Downregulated genes identified in Ric-8b (flx/flx)MCM mice.
Gene name	P-value	FDR	log2FC
Ces1d	2.31353e-06	2.93714e-05	-3.73722
Gm36827	1.68119e-05	0.000157827	-3.63369
Abca12	1.3939e-40	5.46653e-37	-3.54864
Armc2	9.67765e-06	9.90302e-05	-3.53395
Clcn1	3.76579e-08	9.43674e-07	-3.44048
2010001K21Rik	1.03344e-06	1.47513e-05	-3.43173
A530016L24Rik	0.000149273	0.00099942	-3.39807
Myoc	9.54173e-12	7.7555e-10	-3.39186
Gm31520	4.46114e-11	2.84479e-09	-3.3479
Cacna1s	1.34727e-06	1.85707e-05	-3.18881
Asb15	3.80211e-05	0.000312598	-3.17499
Amy1	1.15859e-09	4.79548e-08	-3.13984
Asb14	0.00293899	0.0116131	-3.05295
Gm42427	2.80064e-11	1.94397e-09	-3.04734
Scara5	1.5886e-09	6.21454e-08	-3.01735
Klhl33	0.000382303	0.00217684	-2.97855
Efnb3	1.4253e-07	2.82306e-06	-2.97335
Gm26862	5.95561e-10	2.70016e-08	-2.94367
Lgals4	9.05887e-10	3.88269e-08	-2.88992
Kcnj3	1.44818e-09	5.78058e-08	-2.88326
Ky	3.94362e-08	9.71171e-07	-2.85617
Grhl2	5.78915e-06	6.4044e-05	-2.84826
Ryr3	7.53644e-12	6.3131e-10	-2.84767
Gm45012	0.0149989	0.043411	-2.80046
Clec3b	5.6514e-12	4.98054e-10	-2.77851
Ccbe1	9.452e-07	1.36658e-05	-2.76221
Adra1a	2.59524e-06	3.23621e-05	-2.74406
Ppl	2.64902e-10	1.31089e-08	-2.71953
Kcnd2	1.33588e-07	2.66955e-06	-2.69017
Gfra4	3.26532e-15	6.65234e-13	-2.65657
Rbfox1	4.38509e-18	1.63783e-15	-2.65213
Gm19522	1.0875e-07	2.26255e-06	-2.63025
Acot1	1.48204e-11	1.11238e-09	-2.61284
Angpt1	9.65781e-13	1.03063e-10	-2.59323
Ogdhl	7.63443e-07	1.1395e-05	-2.59119
Gm37691	6.77578e-09	2.1604e-07	-2.59019
Gm38077	1.22563e-11	9.45406e-10	-2.58519
Epha4	4.72932e-08	1.13439e-06	-2.58101
Gm10635	4.2448e-10	2.01173e-08	-2.57357
Gm4544	1.15075e-10	6.42413e-09	-2.56339
Gpr22	1.08178e-06	1.53574e-05	-2.55857
Cacna2d2	9.68516e-10	4.12856e-08	-2.54948
Cmya5	7.03698e-12	5.96698e-10	-2.54249
Pfkfb1	4.41725e-07	7.23313e-06	-2.53889
Gal3st2c	4.11806e-05	0.000335062	-2.52447
Acot3	0.000328795	0.00191669	-2.51758
Pcp4	6.27737e-06	6.85746e-05	-2.51119
Gfra1	6.33517e-20	3.2058e-17	-2.49951
Smco1	0.00575907	0.0200494	-2.49678
Aqp4	1.0762e-06	1.52919e-05	-2.47653
Tbc1d10c	4.0154e-08	9.87297e-07	-2.46056
Mylk4	0.00165855	0.00732275	-2.45392
Lgi1	9.65809e-06	9.89102e-05	-2.44598
Ttll1	2.03e-19	9.09844e-17	-2.44556
D830005E20Rik	0.00491621	0.0176009	-2.44375
Gm50100	2.31812e-07	4.25813e-06	-2.43922
Col6a6	4.41645e-10	2.06273e-08	-2.43698
Gm32027	0.000253051	0.001547	-2.41734
9430062P05Rik	4.23944e-08	1.03267e-06	-2.41073
Gm19461	0.000167402	0.00110106	-2.40274
Ric8b	4.11131e-25	4.29961e-22	-2.39231
Amph	3.20826e-08	8.31868e-07	-2.39171
Dhrs7c	0.00153617	0.00690087	-2.37652
Tmem82	2.5613e-06	3.19643e-05	-2.37651
Gm9108	0.015049	0.043524	-2.37389
Maob	6.07644e-13	7.0089e-11	-2.36806
Acss3	3.33699e-05	0.000279037	-2.36324
Itgb6	3.48008e-06	4.16197e-05	-2.32505
Wnk2	1.72058e-09	6.58312e-08	-2.32245
Plxnb3	6.04452e-13	7.0089e-11	-2.32228
Pde4c	7.18513e-07	1.09537e-05	-2.29499
Gm14267	2.45506e-09	8.99826e-08	-2.29241
Gm12319	7.30198e-05	0.000545199	-2.27668
Gm49891	3.45658e-05	0.000286896	-2.2747
Enpp2	1.46156e-08	4.23015e-07	-2.26546
Gm18666	0.000427773	0.00239365	-2.26177
Slc22a3	0.00042789	0.00239365	-2.25839
Whrn	3.43085e-11	2.31982e-09	-2.25691
Snai3	0.000792493	0.00399294	-2.25045
Hlf	2.18505e-06	2.79355e-05	-2.25032
Hnmt	4.02134e-06	4.68963e-05	-2.23238
Dbp	4.18327e-05	0.000339153	-2.2137
Cyp26b1	0.000199164	0.00127418	-2.21152
Asb10	3.42863e-05	0.00028518	-2.20944
Klhl38	1.16731e-06	1.63789e-05	-2.189
Lingo3	1.06485e-06	1.51581e-05	-2.17884
Scn4a	5.70692e-05	0.000443849	-2.17822
E130102H24Rik	0.000599244	0.00315659	-2.17173
Magix	2.47053e-06	3.09794e-05	-2.16518
Olfr1393	2.46005e-05	0.000216195	-2.16046
Mme	8.24128e-05	0.000606668	-2.16032
Gm48882	8.57466e-05	0.000627089	-2.15328
Angptl1	1.2989e-13	1.77181e-11	-2.1532
Celsr2	3.8527e-15	7.65029e-13	-2.14866
Banf2os	1.70684e-06	2.2768e-05	-2.14763
Lrrc24	0.000485916	0.00266212	-2.14518
Yipf7	0.000107621	0.00076341	-2.14136
Lgr6	8.84917e-07	1.29857e-05	-2.13781
Gm15289	0.000222654	0.00139249	-2.11867
Cdnf	4.4339e-08	1.07503e-06	-2.11408
Slc26a10	5.82366e-12	5.07674e-10	-2.11256
Hrc	8.35509e-06	8.77285e-05	-2.09855
Gm50321	0.0176833	0.0494671	-2.09854
Lrtm1	0.0111809	0.0344248	-2.09797
Txlnb	1.89704e-06	2.47784e-05	-2.09504
Gm33543	0.00417566	0.0154281	-2.0886
Slc2a12	0.000785788	0.00396483	-2.08736
Dgkb	5.48766e-07	8.77522e-06	-2.08042
Mfsd4b3-ps	5.2433e-05	0.000411258	-2.07907
Eya1	0.000221209	0.0013857	-2.06867
Gal3st3	1.50826e-08	4.34129e-07	-2.06538
Lamb3	2.24628e-10	1.1294e-08	-2.06157
Ahrr	0.000220899	0.00138499	-2.0598
Klf15	1.09613e-08	3.25661e-07	-2.05762
Gm15737	0.000109697	0.000774099	-2.05259
Zfp879	2.16145e-05	0.000194308	-2.05078
Pxmp2	7.05796e-06	7.59385e-05	-2.04638
Tppp	4.177e-07	6.90459e-06	-2.0447
4632428C04Rik	3.20568e-05	0.000269638	-2.04187
BB218582	0.00918255	0.029254	-2.03926
Mettl24	0.000567452	0.00302297	-2.02502
Bmp7	2.67176e-07	4.78994e-06	-2.02435
Pdzrn4	5.65372e-11	3.51944e-09	-2.02387
Hmcn2	0.000174392	0.00113987	-2.01907
Rgs2	1.04756e-23	9.66653e-21	-2.01903
Dcaf12l1	2.0859e-07	3.89078e-06	-2.01871
Art4	1.81736e-07	3.47931e-06	-2.01426
Tmem25	4.54711e-05	0.000365423	-2.0134
Pnck	2.24815e-08	6.12271e-07	-2.01214
Nckap5	0.000576193	0.00305879	-2.00454
Cytl1	1.12364e-06	1.58512e-05	-2.0006
Ppm1k	1.62862e-09	6.33948e-08	-1.99962
9030612E09Rik	0.000209724	0.00132446	-1.99943
Papln	0.0012667	0.0058911	-1.99658
Zp2	0.00563214	0.0197257	-1.98771
Lrrc14b	4.30505e-06	4.97666e-05	-1.98565
Lrrc4b	4.04034e-06	4.70533e-05	-1.98029
2310039L15Rik	0.00123506	0.00577306	-1.97759
Pkd2l2	0.00169808	0.00746374	-1.97758
Sema5b	2.98305e-05	0.000253907	-1.97737
Rpl3l	8.72244e-05	0.000636118	-1.97483
Gm10644	7.50167e-06	7.98905e-05	-1.97368
Efcab2	1.00734e-06	1.44443e-05	-1.9697
P2rx6	0.000210328	0.0013272	-1.96232
Gm14964	5.70161e-06	6.31647e-05	-1.96201
Prdm16os	1.06402e-05	0.000106996	-1.96195
Cabcoco1	0.000106273	0.000755713	-1.9606
Klhdc1	1.0845e-05	0.000108499	-1.96012
Nr3c2	3.61382e-07	6.18211e-06	-1.95697
Vipr2	7.63363e-07	1.1395e-05	-1.95593
Plk5	0.00179483	0.00781781	-1.95493
Kcnj2	1.79786e-07	3.45201e-06	-1.95327
Myh7b	7.33085e-08	1.64519e-06	-1.95266
AI593442	0.00707327	0.0236989	-1.95172
Fbp2	2.41135e-07	4.40864e-06	-1.93987
Kif28	0.0102364	0.032058	-1.93837
Adhfe1	8.67497e-05	0.00063354	-1.93777
Vwa3a	3.18766e-08	8.27894e-07	-1.93383
Rxrg	0.000109638	0.000774029	-1.93346
Slc25a34	0.000514014	0.00278142	-1.92854
Abca6	0.000364175	0.0020907	-1.92425
Pdp2	6.60235e-08	1.51199e-06	-1.92012
Gpcpd1	7.35357e-07	1.10812e-05	-1.91746
Gm49486	0.00126455	0.00588284	-1.91511
Shld1	1.39913e-06	1.9152e-05	-1.91449
Tmem266	0.00508851	0.0181006	-1.91398
Gm48630	0.000138295	0.000938335	-1.90943
Hspa12a	6.37941e-07	9.91812e-06	-1.90424
Pm20d1	2.70282e-08	7.17414e-07	-1.90326
Fndc5	0.000205468	0.00130493	-1.89828
Stum	1.018e-05	0.000103095	-1.89824
Pla2g5	6.55848e-06	7.12485e-05	-1.89207
Ppara	3.16502e-05	0.000267221	-1.88405
Cpeb3	5.5051e-07	8.78774e-06	-1.88211
Vldlr	4.05506e-06	4.71547e-05	-1.87954
Dnajc28	0.000209258	0.00132204	-1.87564
Kbtbd13	1.91158e-05	0.000176394	-1.87464
Bckdhb	6.44375e-08	1.48362e-06	-1.86951
Gm16534	0.000588383	0.00310921	-1.86759
Pfkfb2	2.13621e-06	2.7378e-05	-1.86252
Slc38a3	2.20197e-21	1.72712e-18	-1.86097
Atp2a2	1.07305e-08	3.19411e-07	-1.86078
4930481A15Rik	0.000254809	0.00155654	-1.85565
Samd12	4.566e-06	5.22062e-05	-1.85513
Cenpf	1.48325e-08	4.28193e-07	-1.85275
Gm37829	1.6179e-07	3.1497e-06	-1.85264
Cmss1	0.000476402	0.00261854	-1.85139
Sbk2	9.64328e-08	2.04701e-06	-1.84889
Il15	5.58719e-05	0.000435401	-1.84757
Slc25a42	4.62247e-07	7.53771e-06	-1.84387
Vit	1.56313e-06	2.11205e-05	-1.84297
Plin5	7.72042e-06	8.18312e-05	-1.83906
Cep128	2.95346e-12	2.82682e-10	-1.82855
Pitpnm3	4.6721e-09	1.56605e-07	-1.82818
Abhd18	1.04355e-05	0.00010545	-1.82811
Coq8a	1.06276e-05	0.00010695	-1.82742
Gm45051	0.00028905	0.00172802	-1.82598
Fn3k	0.00190059	0.00818183	-1.82588
Perm1	2.44069e-06	3.06542e-05	-1.82567
Kcnd3	3.78733e-10	1.82806e-08	-1.82484
Cnga3	0.0011501	0.00546549	-1.82317
Fgf14	7.91755e-05	0.000585585	-1.82209
Sec31b	1.13423e-09	4.73208e-08	-1.81972
Gm32352	0.000594006	0.00313532	-1.81803
Npy4r	0.0110668	0.0341609	-1.81532
Gm28651	0.000368634	0.00211171	-1.81493
Gm43032	0.00212895	0.00897764	-1.81171
Ciart	0.00752913	0.0248913	-1.81099
Mpped2	4.42836e-10	2.06273e-08	-1.80772
Dpyd	7.10884e-05	0.000533061	-1.80204
Xpnpep2	0.00191561	0.00823293	-1.80033
Hadhb-ps	1.15854e-07	2.38192e-06	-1.79997
Trhde	0.0127532	0.0381009	-1.7999
Nampt	7.12111e-07	1.08772e-05	-1.79484
Selenbp1	1.66521e-11	1.24391e-09	-1.79253
Acsl1	2.81257e-05	0.000241758	-1.79233
Abcc9	2.31799e-06	2.93955e-05	-1.79023
P2ry1	4.97936e-05	0.000394302	-1.78956
F830016B08Rik	0.00276291	0.0110651	-1.78723
Gm12185	0.00117973	0.00558368	-1.78684
Gm31251	5.66533e-06	6.28071e-05	-1.78276
Acss1	1.02578e-07	2.15413e-06	-1.78071
Pm20d2	0.000226129	0.00140933	-1.77958
Grm1	0.00114724	0.0054551	-1.77675
Fyco1	3.73727e-09	1.28005e-07	-1.77362
Il2ra	0.000168813	0.00110988	-1.76489
Mfap3l	1.00152e-05	0.00010191	-1.75861
Per3	3.77381e-05	0.000311087	-1.75776
Lonrf2	2.67809e-07	4.7958e-06	-1.75503
Gstk1	2.89919e-06	3.56423e-05	-1.75417
Osbpl6	3.09741e-05	0.000262594	-1.7474
Sybu	8.60547e-08	1.87232e-06	-1.74141
Arhgap20	0.000426595	0.00239	-1.74074
Ifi203-ps	0.00164848	0.00729676	-1.74014
Hdac11	9.57886e-06	9.82885e-05	-1.73593
Slc2a4	1.04589e-07	2.19051e-06	-1.73493
Wnt5a	2.33383e-06	2.95726e-05	-1.73065
Cdh23	0.00165338	0.00730815	-1.72816
C130080G10Rik	4.01659e-07	6.69588e-06	-1.72773
9630028I04Rik	0.00140586	0.00640107	-1.72531
Gm10419	0.010289	0.0321906	-1.72116
A730056A06Rik	0.00026377	0.00159882	-1.71807
Tmem150c	0.00153759	0.00690513	-1.71307
BC037032	0.000155342	0.00103519	-1.7099
D830039M14Rik	1.47763e-07	2.91567e-06	-1.70849
Cacna1c	3.33347e-09	1.16464e-07	-1.70699
4933432I09Rik	0.00214137	0.0090276	-1.70357
Syt3	0.00049744	0.00270386	-1.69834
Gm31663	0.00116569	0.00552453	-1.69758
Gstm7	9.056e-08	1.94605e-06	-1.69685
Acsl6	0.00108517	0.00519571	-1.69386
Lsamp	7.3833e-11	4.38719e-09	-1.69332
Actr3b	0.000436591	0.0024373	-1.69095
Ccrl2	5.87852e-08	1.37227e-06	-1.69065
Dnah12	0.0113968	0.0348741	-1.68735
Adamts7	3.18179e-15	6.56746e-13	-1.68722
Ntrk3	0.000123888	0.000856857	-1.6866
Etl4	4.07556e-05	0.000332121	-1.68289
Ppargc1a	2.12048e-08	5.82556e-07	-1.68266
Acadm	7.2854e-07	1.10315e-05	-1.68254
Nnt	1.74808e-06	2.31998e-05	-1.67371
Kcna2	4.28385e-11	2.75883e-09	-1.67359
Srrm4	0.00449165	0.0163595	-1.67307
Ift81	9.48227e-07	1.36969e-05	-1.67217
Gm10435	1.78179e-07	3.42955e-06	-1.66707
Rab3a	0.000142534	0.000961817	-1.66246
Plxnb1	1.83933e-08	5.14325e-07	-1.65994
Zfp612	6.71889e-10	3.00283e-08	-1.65915
Ech1	1.37566e-05	0.0001328	-1.65805
Pln	0.000732668	0.00373525	-1.65769
Igsf1	0.00298475	0.0117629	-1.65413
Eml6	8.7565e-08	1.89466e-06	-1.65342
Ank1	0.000135631	0.000924663	-1.6532
Sned1	2.59427e-13	3.25571e-11	-1.65027
Aldh6a1	4.96153e-05	0.000393089	-1.6501
Abhd1	0.00588489	0.0203879	-1.6494
Fgd4	1.7099e-05	0.00016033	-1.6493
Hadha	2.24447e-10	1.1294e-08	-1.64738
Ephx2	3.34602e-06	4.03762e-05	-1.64668
Gm6157	1.50408e-07	2.96041e-06	-1.64322
Phkg1	0.00011672	0.000815951	-1.64312
Maneal	0.0144954	0.0423117	-1.64296
Armh4	1.56833e-08	4.47317e-07	-1.63941
Gm45163	0.00358116	0.0135925	-1.63897
Pfkm	1.18434e-07	2.42161e-06	-1.63889
Gm49083	0.00811149	0.0264487	-1.6365
Nr4a1	0.00535529	0.0188995	-1.63643
Mb	0.000767353	0.00388681	-1.6359
Car14	1.92534e-05	0.000177142	-1.63368
Mlycd	1.10905e-05	0.000110602	-1.63208
Cryba4	0.000371641	0.00212616	-1.63076
Plekhh1	5.55126e-05	0.000433247	-1.6306
Prr33	1.09525e-06	1.55064e-05	-1.62815
Tenm4	7.20325e-05	0.000538596	-1.62493
Ryr2	1.95557e-07	3.67389e-06	-1.62337
Hadhb	6.79332e-07	1.04889e-05	-1.62311
Slc36a2	0.000103366	0.000737717	-1.6149
Gm44220	1.43932e-06	1.96506e-05	-1.61346
Dusp1	6.80134e-07	1.04909e-05	-1.61254
Gm48295	0.00448093	0.0163243	-1.61034
Etfdh	7.0685e-06	7.59997e-05	-1.608
A930017M01Rik	0.0120205	0.0363956	-1.60665
B230110C06Rik	0.000661808	0.00342633	-1.60454
Susd5	0.000126416	0.000870923	-1.60402
Hmcn1	2.65521e-05	0.000230123	-1.603
Dusp18	4.80392e-07	7.76897e-06	-1.60045
Abcc8	9.52432e-08	2.03e-06	-1.599
Fitm1	1.7672e-05	0.000164621	-1.59624
Plag1	0.00331256	0.0127582	-1.59491
Mamdc2	2.8004e-06	3.4645e-05	-1.59329
Ccdc141	6.76482e-08	1.53352e-06	-1.59308
Gpr155	5.44656e-09	1.7763e-07	-1.59305
Kcna6	2.41946e-09	8.90939e-08	-1.59269
Bcl11b	0.000269766	0.0016303	-1.59257
Carmil3	2.08313e-05	0.000189219	-1.59163
Tnxb	1.22356e-07	2.47664e-06	-1.58888
Tnni3k	1.27403e-06	1.77179e-05	-1.58767
D830013O20Rik	0.00338964	0.0129945	-1.58571
Pdk2	9.34333e-08	1.99685e-06	-1.5854
Lix1	0.0109965	0.0339637	-1.58533
Dtx1	0.00014976	0.00100225	-1.58496
Cmtm8	6.16237e-10	2.77785e-08	-1.58388
Klhl3	6.43229e-08	1.48362e-06	-1.58383
Wif1	0.0015891	0.00706984	-1.58216
Herpud1	1.33446e-09	5.39528e-08	-1.58094
Rtn2	9.36324e-07	1.35624e-05	-1.57902
Wfikkn2	1.10012e-06	1.55614e-05	-1.57868
Fbxo31	2.21214e-10	1.11941e-08	-1.57833
4430402I18Rik	9.13699e-05	0.00066143	-1.57569
Lynx1	0.00020522	0.00130441	-1.57438
Tcea3	6.17654e-06	6.7676e-05	-1.57097
Alox12	5.14258e-11	3.23982e-09	-1.56817
Gbp6	0.000190545	0.00122906	-1.56438
Myo5c	7.71926e-05	0.000572539	-1.56301
Gpt	8.46552e-06	8.86506e-05	-1.56286
Robo2	0.00163262	0.00723879	-1.5619
Dglucy	8.43575e-10	3.6657e-08	-1.55966
Npnt	4.05153e-06	4.71486e-05	-1.55615
Lpin1	1.85548e-07	3.51959e-06	-1.55551
Fsd2	1.44778e-05	0.000138569	-1.55363
Egf	0.00137783	0.00630516	-1.55358
Fign	8.40938e-05	0.000618172	-1.55082
Retsat	1.5378e-05	0.000146126	-1.5496
Art5	3.47483e-06	4.16197e-05	-1.54941
Gm37226	0.000722506	0.00369425	-1.5474
Pitpnc1	4.67888e-06	5.33801e-05	-1.54505
Acad12	2.52023e-05	0.000220865	-1.54271
Myrip	0.000164283	0.00108418	-1.54154
Htra3	1.65108e-07	3.20154e-06	-1.54121
Sgip1	0.00065446	0.00339613	-1.54077
Lratd1	0.000175689	0.00114596	-1.53874
Corin	1.72541e-08	4.87685e-07	-1.53617
Frat1	0.000122742	0.000849715	-1.53589
Ppip5k2	2.76537e-06	3.43199e-05	-1.53517
Pank1	4.5384e-06	5.19285e-05	-1.53371
Gcdh	4.41469e-09	1.49253e-07	-1.53347
Pink1	1.28343e-10	6.91862e-09	-1.53214
Lpl	4.82124e-10	2.22444e-08	-1.53083
Hmgcs2	0.0147768	0.0429344	-1.53017
Fitm2	1.03025e-07	2.16064e-06	-1.52671
Osbp2	1.98844e-05	0.000181577	-1.52604
Acad11	4.17469e-05	0.000338791	-1.52591
Atp1a2	4.43569e-06	5.09485e-05	-1.52535
Igfals	1.72465e-05	0.000161231	-1.52384
Acaa2	3.21397e-09	1.12791e-07	-1.52289
Arhgef9	3.18745e-05	0.000268537	-1.52147
Epm2a	2.89357e-05	0.00024777	-1.51894
Dbh	0.00200146	0.00852715	-1.51832
Aqp7	0.000126065	0.000868883	-1.51747
Prox1	6.87067e-05	0.000518423	-1.5167
Nrg4	0.0123248	0.0370736	-1.51298
Nme5	0.00140575	0.00640107	-1.51096
Slc27a1	7.97603e-09	2.48747e-07	-1.5086
Tcp11l2	1.23377e-06	1.7219e-05	-1.50833
Mtfp1	0.00122811	0.00575257	-1.50775
Gm13274	0.00739952	0.024556	-1.50613
Flvcr2	0.00170901	0.0075033	-1.50449
Gm35576	0.0060034	0.0207252	-1.50265
Asb11	2.60146e-05	0.00022634	-1.50104
Kcnj11	7.26655e-07	1.10136e-05	-1.50072
Gm16793	0.000512051	0.00277367	-1.49978
Olfr1396	0.00534142	0.0188676	-1.49956
Gm14403	0.0171574	0.0481912	-1.49784
Nr1d2	9.5801e-06	9.82885e-05	-1.49725
Dmd	0.000846686	0.00421115	-1.49611
Rhbdl3	9.22226e-16	2.09666e-13	-1.49532
Pcca	3.92223e-08	9.67421e-07	-1.4934
Map3k21	6.52358e-05	0.000496052	-1.49272
Mccc1os	0.000561439	0.00299976	-1.49246
Sbk1	1.42661e-08	4.13664e-07	-1.49205
Slc16a7	9.62466e-06	9.86811e-05	-1.49106
Gpam	0.000380222	0.00216577	-1.48894
Egflam	1.46299e-16	4.33017e-14	-1.48735
Olfr1372-ps1	0.00055624	0.00297705	-1.48353
Rgs7bp	3.54058e-06	4.22687e-05	-1.48319
Drd2	0.00064919	0.00337213	-1.48285
Pkdrej	3.70106e-08	9.32747e-07	-1.47995
D830024N08Rik	0.000466195	0.00257689	-1.47967
Kyat3	3.98626e-07	6.66657e-06	-1.47092
Kcnn2	3.77794e-05	0.000311263	-1.47008
Fkbp4	1.55002e-05	0.000147008	-1.46963
Akap5	0.00636318	0.0217518	-1.46869
Nrxn1	4.91518e-06	5.57113e-05	-1.46866
Asb18	1.62803e-06	2.1903e-05	-1.46719
Grb14	1.42012e-06	1.94055e-05	-1.46464
Colgalt2	1.39477e-06	1.91217e-05	-1.46424
E330011O21Rik	0.00379439	0.0142184	-1.46409
Pcsk6	8.77152e-13	9.48958e-11	-1.4625
Mfsd4b1	0.0002477	0.00151903	-1.46181
Pdpr	0.00753625	0.0249096	-1.46109
Lrrc39	0.000153423	0.00102458	-1.45989
Btnl9	0.000131844	0.000901584	-1.45941
Acacb	1.40607e-07	2.7885e-06	-1.45887
Slf1	3.17077e-05	0.000267563	-1.45879
Gm47547	0.00226877	0.0094752	-1.45877
9530026P05Rik	0.00307959	0.0120492	-1.45535
Dgat2	0.000297061	0.00176783	-1.45269
Mterf2	0.000418844	0.00235201	-1.45059
Fbln1	1.68798e-09	6.50598e-08	-1.44645
Entpd5	4.65567e-05	0.00037281	-1.44637
Kif6	0.00090928	0.00446025	-1.44634
Ttc38	0.000275268	0.00165817	-1.44542
Erbb4	4.4495e-05	0.000358312	-1.44373
Trim7	0.000502597	0.00272717	-1.44283
Idh2	1.22976e-07	2.48598e-06	-1.44198
Echdc3	0.000556235	0.00297705	-1.43959
Acot2	0.000457219	0.00253621	-1.43911
Rps6ka5	2.52352e-08	6.75537e-07	-1.43817
Klf9	1.62993e-06	2.19098e-05	-1.43808
Gm5131	0.0161104	0.0460085	-1.43772
Gm34934	0.000353131	0.0020366	-1.43688
Gm572	0.0100866	0.0316584	-1.43625
Dhtkd1	1.9048e-06	2.48384e-05	-1.43617
Gbp4	0.000797733	0.00401606	-1.43562
Pla2g4e	0.0012496	0.00582887	-1.43547
Ppp1r26	4.26652e-10	2.01593e-08	-1.43397
Adcy1	0.000393198	0.00222756	-1.43138
Slco5a1	1.00933e-05	0.000102482	-1.4311
Trpc3	5.29499e-08	1.25283e-06	-1.42966
Aldh4a1	4.42904e-06	5.09373e-05	-1.42717
Adra1b	5.83926e-06	6.45529e-05	-1.42525
Klhl24	0.000242655	0.00149217	-1.42505
Gpr157	9.75258e-09	2.94209e-07	-1.42446
Ogn	9.39571e-06	9.684e-05	-1.4209
Etfa	2.30414e-05	0.000204324	-1.42049
Agtr1a	1.1203e-05	0.000111582	-1.41981
Mmut	1.4291e-05	0.000137115	-1.41749
Adcy9	0.000792631	0.00399294	-1.41722
5830444B04Rik	2.79848e-05	0.000240679	-1.41394
Nceh1	0.000122185	0.000846978	-1.40911
Dpysl4	0.000444624	0.00247334	-1.40807
Iigp1	7.70656e-06	8.17396e-05	-1.40801
Hadh	8.52357e-05	0.000623935	-1.40671
Nebl	0.000306896	0.00181673	-1.4061
Tmem65	5.08425e-06	5.73376e-05	-1.40576
Lrrc55	0.00025743	0.00156888	-1.40548
Lrrc3b	7.21688e-11	4.30461e-09	-1.4031
Nrip2	9.29214e-08	1.98862e-06	-1.40223
Lgi3	0.00133781	0.00616646	-1.40151
Tbc1d4	7.57453e-06	8.06117e-05	-1.40061
Sesn1	6.64791e-05	0.00050404	-1.40057
Cpt2	4.94846e-06	5.59672e-05	-1.39915
Slc41a3	2.41585e-07	4.40864e-06	-1.39875
Prlr	0.00727383	0.0242415	-1.398
Pcnt	1.94826e-15	4.30455e-13	-1.39684
Ogdh	1.51656e-09	5.99251e-08	-1.39676
Aqp11	0.000256197	0.00156441	-1.39539
Cux2	0.00123968	0.0057868	-1.39508
Ctnna3	7.16306e-07	1.09306e-05	-1.39497
Ttc30b	0.000142669	0.000961817	-1.39411
Thrb	2.94235e-05	0.000251534	-1.39345
Ung	6.23024e-06	6.81072e-05	-1.39179
Gm12216	0.00778695	0.0255981	-1.38861
Gm5454	0.00145808	0.00660686	-1.38834
Hcn4	2.53854e-07	4.57724e-06	-1.38765
Adamts3	0.00653242	0.022195	-1.38648
Ano10	6.63926e-08	1.51421e-06	-1.38545
Gm7694	3.96169e-12	3.65571e-10	-1.38452
Gpr137c	4.94621e-06	5.59672e-05	-1.38281
Art1	0.00166952	0.00736288	-1.38274
Lrp3	7.36248e-09	2.31453e-07	-1.38163
Gm7598	0.00992319	0.0311954	-1.38121
Map2k6	0.00711871	0.0238207	-1.38072
Ckmt2	3.0656e-05	0.000260087	-1.37843
Eci1	3.39537e-05	0.000283094	-1.37739
Gm44421	1.96003e-05	0.000179492	-1.37465
Sall1	0.00127557	0.00592358	-1.37402
Tgtp2	0.0020732	0.00878269	-1.37128
Zfp799	0.000407195	0.00229524	-1.36943
9330179D12Rik	0.0145554	0.0424341	-1.36931
Tmod4	0.00492689	0.0176215	-1.36834
Ppm1l	1.09054e-06	1.54538e-05	-1.36742
Cbx7	1.33372e-06	1.84486e-05	-1.3654
D830026I12Rik	0.000484372	0.00265491	-1.36436
Dhdh	1.58664e-06	2.14012e-05	-1.36199
Samd13	0.00658811	0.0223406	-1.36168
Gm26795	0.00518497	0.0183936	-1.36121
Mccc2	2.27038e-06	2.89321e-05	-1.36019
Mhrt	0.000442408	0.00246276	-1.35954
Gm10222	0.00515468	0.0183085	-1.35865
Gm43050	0.000126804	0.000873209	-1.35769
Tnfrsf19	0.00968676	0.0305624	-1.35758
Aldh5a1	3.05424e-06	3.71986e-05	-1.35718
Dach1	0.000276518	0.00166388	-1.35687
Fhod3	3.3841e-07	5.84651e-06	-1.35679
Gm49492	1.3957e-06	1.91217e-05	-1.35626
Ivns1abp	0.00279716	0.0111708	-1.35486
Pik3ip1	0.000383676	0.00218355	-1.35298
4930412C18Rik	0.00178914	0.00780485	-1.35261
Car7	0.00048746	0.00266811	-1.35244
Decr1	1.26643e-05	0.000124166	-1.35162
Lrrn4cl	1.98859e-05	0.000181577	-1.35092
Ptpn3	3.34173e-06	4.03762e-05	-1.34946
Hsdl2	0.000398351	0.00225349	-1.34821
Prrg1	0.00455865	0.0165433	-1.34703
Tmem94	5.89006e-08	1.37292e-06	-1.34608
Dipk2b	0.0025623	0.0104267	-1.34466
Ank2	8.64399e-06	9.01585e-05	-1.34272
Tmem143	2.08881e-05	0.000189558	-1.3426
Opn4	0.00157547	0.00703312	-1.34238
Crebrf	2.06972e-06	2.65911e-05	-1.34146
Msrb2	0.000535483	0.0028807	-1.34023
Aspa	0.00112802	0.00537362	-1.34013
Fgf9	0.00226929	0.0094752	-1.33976
Tet1	0.0102389	0.0320594	-1.33928
Prkcq	3.75589e-07	6.3903e-06	-1.3378
0610040J01Rik	0.000995995	0.00482377	-1.33677
Scube2	9.36755e-05	0.000675895	-1.33547
Ctsf	2.42441e-05	0.000213542	-1.33357
Atp5c1-ps	0.00186618	0.00806246	-1.33352
Gm4948	0.0126966	0.037981	-1.33303
Nos1ap	0.00014584	0.000980625	-1.33239
Tmc7	0.0085123	0.0275268	-1.33221
Fam210a	0.000125949	0.000868468	-1.33209
Cc2d2a	1.33626e-05	0.000129634	-1.33182
Mlxipl	0.000891015	0.00438987	-1.33022
Dele1	2.75032e-05	0.000236926	-1.32942
Gsta3	0.000159029	0.00105618	-1.32898
Tgtp1	0.00563718	0.0197345	-1.32848
Acadvl	4.02949e-07	6.71026e-06	-1.32423
Kcnn3	1.34838e-06	1.85707e-05	-1.32396
Ldhb	9.71055e-07	1.3988e-05	-1.32357
Esrrg	0.00107678	0.0051656	-1.32289
4921504A21Rik	0.00285746	0.0113653	-1.322
Bckdha	3.06676e-07	5.36659e-06	-1.3216
Aco2	5.82529e-12	5.07674e-10	-1.31961
Ctnnal1	3.00512e-06	3.66573e-05	-1.31911
Gm13594	0.00314409	0.0122603	-1.3185
Nim1k	3.47759e-06	4.16197e-05	-1.31827
Myorg	2.14022e-10	1.08652e-08	-1.3182
Rnf207	3.32006e-06	4.01556e-05	-1.31735
Zfp773	0.00321402	0.0124736	-1.31561
Serac1	0.000192121	0.0012377	-1.31517
Lama5	3.12188e-10	1.52564e-08	-1.31394
Ephb1	0.000128632	0.00088347	-1.31376
Pde4d	1.31232e-06	1.82019e-05	-1.31346
Ivd	1.82182e-06	2.4036e-05	-1.31305
Ston2	1.40649e-08	4.10104e-07	-1.31263
Gm42732	9.23973e-05	0.000667357	-1.31219
Pfn4	0.0044058	0.0161142	-1.30967
Kcnn1	0.000399701	0.0022595	-1.30944
Akr1c14	0.00964573	0.0304636	-1.30923
Rmnd1	0.000205421	0.00130493	-1.30841
Gm26672	1.17639e-05	0.00011665	-1.3081
Gsn	1.57236e-12	1.57123e-10	-1.3076
Tcap	0.000471682	0.00259788	-1.30595
Proscos	0.0110804	0.0341892	-1.30461
Gm13375	3.15118e-05	0.000266207	-1.30415
Vwa8	1.87646e-06	2.45505e-05	-1.30309
Sp4	0.00010896	0.000770285	-1.30201
Cd274	0.000203448	0.00129472	-1.30061
Nipsnap2	1.11083e-06	1.56847e-05	-1.30007
Gm11839	0.00133754	0.00616646	-1.30006
Mlf1	0.0013652	0.0062656	-1.29905
Pygo1	2.57216e-07	4.63255e-06	-1.29905
Tox	0.00322793	0.0125152	-1.29806
Spata2l	8.27096e-08	1.82485e-06	-1.2967
Snhg14	0.000691745	0.003559	-1.29555
Tmem14a	0.00145295	0.00658931	-1.29554
Kctd12b	0.00190582	0.00819761	-1.29544
Ankrd6	5.36011e-05	0.000419163	-1.29468
Cmbl	6.20107e-06	6.78744e-05	-1.29337
Klhl32	4.14841e-06	4.81332e-05	-1.29222
Gstt2	0.000104158	0.000741682	-1.29094
Anks1	1.27969e-07	2.56707e-06	-1.29061
Tesc	0.00135944	0.00624284	-1.28489
Egln1	2.69803e-05	0.000232805	-1.28405
Syt7	1.06289e-05	0.00010695	-1.28284
Islr2	0.000309757	0.0018295	-1.28027
Gm15285	0.00866506	0.0279286	-1.27862
Akr1c19	3.73233e-05	0.000307829	-1.2759
Ptprm	2.25094e-05	0.0002004	-1.27585
Fgf13	4.91486e-05	0.000390377	-1.27499
Ttc30a2	0.00233588	0.00969391	-1.27431
Mmab	8.47194e-05	0.000621186	-1.2743
Cd36	4.39631e-05	0.00035494	-1.27421
4933431K23Rik	0.000448161	0.00248948	-1.27324
Gatd3a	4.1755e-06	4.83403e-05	-1.27144
Cecr2	3.81773e-05	0.000313717	-1.27047
Ccser1	0.0124202	0.0373176	-1.26939
Isoc2a	7.42991e-05	0.000553696	-1.26359
Efcc1	0.00156749	0.00701084	-1.26357
Foxo6	0.00112193	0.0053462	-1.26266
Akr1b10	3.84789e-07	6.52973e-06	-1.25918
Ank	1.66853e-05	0.000157014	-1.25619
Slc7a4	0.0164419	0.0466915	-1.25508
Gm14327	0.0050149	0.017875	-1.25365
Slc5a6	4.03565e-08	9.90724e-07	-1.25309
Gucy1a1	3.14042e-07	5.46767e-06	-1.2524
Chadl	0.00535322	0.0188965	-1.25217
Nudt6	0.000943264	0.00460678	-1.25122
Coq10a	0.00343473	0.0131288	-1.25048
Pde4dip	1.46202e-10	7.8009e-09	-1.24914
Tob2	0.000491163	0.00268093	-1.24909
Pptc7	0.000213608	0.00134519	-1.24859
Tnfsf10	0.00167297	0.00737396	-1.24686
Tango2	0.00048719	0.00266756	-1.24675
Rasgrf2	2.78879e-06	3.45559e-05	-1.24646
Npy1r	0.000782019	0.00394835	-1.24582
Nr1d1	7.96332e-07	1.18296e-05	-1.24526
Fblim1	2.01086e-05	0.000183291	-1.24464
Gm20712	0.00645969	0.0219955	-1.24438
A730020M07Rik	0.00020873	0.00132028	-1.24219
Ltbp1	2.16666e-11	1.56629e-09	-1.24212
Il17d	6.28123e-05	0.000482299	-1.24204
Mdh1	2.96882e-05	0.000252971	-1.24147
Ache	1.05629e-05	0.000106423	-1.24063
Frmd5	3.09884e-05	0.000262594	-1.2373
1700028E10Rik	0.00238563	0.00987166	-1.23679
Pde1c	0.000368711	0.00211171	-1.23479
Taf1a	1.2486e-10	6.80096e-09	-1.23365
Itga8	0.00157808	0.00704075	-1.23263
Vtn	5.35557e-06	5.98382e-05	-1.23164
Pomgnt2	1.9323e-05	0.000177575	-1.2312
Them6	7.58596e-05	0.000564789	-1.23041
Fbxo40	0.000925143	0.00452674	-1.23005
Unc45bos	0.0120008	0.0363641	-1.22997
Gucy1a2	0.0160334	0.0458554	-1.22941
Bbs2	4.44446e-10	2.06273e-08	-1.2258
Etfb	3.60082e-05	0.000298237	-1.22497
Peli3	0.00165231	0.00730548	-1.22446
Zfp354b	0.000464957	0.00257186	-1.22144
Gm48016	0.00562771	0.0197146	-1.22058
Wdr72	0.00926494	0.0294626	-1.21817
Ppp2r3a	0.00032304	0.0018944	-1.21762
Vipr1	0.00268131	0.0108072	-1.21552
Ndufs1	1.46019e-05	0.000139501	-1.21362
Ifit1bl2	0.00451778	0.016428	-1.21259
Fos	0.00618754	0.021244	-1.21153
Ackr3	4.22746e-05	0.000342543	-1.21147
Ptprz1	0.0120153	0.036387	-1.20963
Slc24a3	0.000421905	0.00236626	-1.20908
Tecr	0.000159023	0.00105618	-1.20792
Gm3587	0.0046616	0.0168223	-1.2078
BC025920	7.71507e-05	0.000572499	-1.20628
Ggnbp1	0.00585652	0.020321	-1.20567
Slc25a11	8.56763e-05	0.000626867	-1.20538
Gdf10	0.00133027	0.00613763	-1.20485
Cnst	2.7329e-09	9.78791e-08	-1.20484
Galm	0.0098683	0.031054	-1.20369
Myh6	1.00604e-07	2.12406e-06	-1.20299
Pdss2	7.19655e-05	0.000538351	-1.20274
Ntm	0.00437065	0.0160155	-1.20158
Atp8a1	2.76881e-06	3.43354e-05	-1.19954
Gm31105	0.0109539	0.0338788	-1.19951
Ric3	0.000258288	0.00157324	-1.19699
Slc40a1	0.00120778	0.0056811	-1.19574
Appl2	9.20365e-16	2.09666e-13	-1.19564
Atm	0.00565862	0.0197919	-1.19484
Slc35f1	0.00804342	0.0262596	-1.19349
Nipal2	0.0167257	0.0472919	-1.19303
Echs1	9.63775e-05	0.00069352	-1.19274
Kcna7	0.0153174	0.0441373	-1.19195
Antxr2	7.45799e-07	1.12063e-05	-1.18996
Mettl7a1	0.000150979	0.00100912	-1.18929
Kifc2	0.00221273	0.00928354	-1.18878
Mpst	0.000195676	0.00125647	-1.18853
Pygb	5.57876e-10	2.55143e-08	-1.18801
Bcl2l11	4.17623e-09	1.41496e-07	-1.18735
Ecm2	2.83697e-07	5.0173e-06	-1.18729
Mmp15	6.36444e-14	9.59991e-12	-1.18115
Ntf3	0.000252829	0.00154625	-1.18038
Med12l	0.00180678	0.00785992	-1.17857
Pde3a	9.28799e-06	9.59821e-05	-1.17588
Neo1	1.01879e-13	1.43906e-11	-1.17462
Rhobtb1	2.85452e-05	0.000244683	-1.17319
Nudt7	0.00361275	0.0136838	-1.17311
Plekhf1	7.31165e-07	1.10499e-05	-1.17288
C1qtnf9	0.000444132	0.00247148	-1.17286
Ldhb-ps	0.00218977	0.00920443	-1.1718
Tesmin	0.00434014	0.015926	-1.17169
Sdha	3.39238e-06	4.08036e-05	-1.17143
Tfdp2	2.80657e-06	3.4694e-05	-1.17015
Myzap	0.000284467	0.00170192	-1.16952
Mturn	6.13741e-07	9.61813e-06	-1.16945
Gstt1	0.000376232	0.00214695	-1.16858
Ralgapa2	1.80816e-05	0.000167837	-1.16845
Arl4d	0.00454036	0.016491	-1.16844
Rap1gap2	7.36541e-05	0.000549673	-1.16824
Dgke	0.000184688	0.0011962	-1.16683
Casc1	0.00298515	0.0117629	-1.16678
Sgo2a	3.39633e-05	0.000283094	-1.16624
Tarsl2	0.000492193	0.00268464	-1.16588
Sorbs1	0.00315522	0.0122849	-1.16583
Foxo3	7.77892e-09	2.43388e-07	-1.16355
Epb41l3	3.43354e-06	4.1242e-05	-1.16348
Fbxo32	0.00197807	0.00843894	-1.16309
Kcna1	0.00900037	0.0288082	-1.16291
Oxct1	0.00055731	0.00298176	-1.16143
Tcim	0.000265232	0.00160599	-1.16095
Myh11	1.7395e-06	2.31054e-05	-1.1587
Lifr	1.22257e-08	3.59821e-07	-1.15853
Pde7b	0.00453568	0.0164778	-1.15825
Pde7a	2.84652e-09	1.01485e-07	-1.15735
Efemp1	0.00247952	0.0101746	-1.15701
Cd300lg	2.72445e-05	0.000234827	-1.15484
Peg13	2.10353e-07	3.91437e-06	-1.15484
Zfp174	4.14541e-07	6.86685e-06	-1.1545
Dip2c	6.31055e-05	0.000484077	-1.15439
Rps6ka2	0.000108484	0.000768303	-1.15416
Igf2	2.38825e-06	3.01404e-05	-1.15332
Pde4a	4.93699e-06	5.59181e-05	-1.1531
Nepn	0.00203112	0.00863707	-1.15253
Acot11	1.36315e-06	1.87285e-05	-1.15246
Sod2	9.14916e-05	0.000662006	-1.15115
Tnni3	0.000320841	0.00188292	-1.1509
Agtpbp1	1.11187e-05	0.000110812	-1.15038
Fsd1l	0.000940217	0.00459476	-1.14899
Gm38910	0.000148808	0.000996731	-1.14764
Gm5512	0.00459401	0.016632	-1.14656
Ptgfr	0.0059808	0.0206517	-1.14523
Klf12	0.00555649	0.0195088	-1.14487
Mtcp1	0.00122026	0.00572776	-1.14445
Kdr	6.94432e-05	0.000522473	-1.14394
Trmt5	0.000302206	0.001793	-1.14351
Galnt17	0.000124031	0.000857126	-1.14309
Ccn3	7.05489e-06	7.59385e-05	-1.1429
Plxdc1	5.59129e-06	6.20301e-05	-1.1416
Suclg2	3.24989e-05	0.000272771	-1.14153
Pbld2	0.00827504	0.0268926	-1.14145
Gprasp2	0.00164605	0.00729014	-1.14132
Nqo2	2.06623e-06	2.6568e-05	-1.13974
Lama3	0.00905567	0.0289615	-1.13957
Gm12002	0.013123	0.0389444	-1.13914
Dcun1d2	0.00011739	0.000819538	-1.13847
Slc25a13	0.00278322	0.0111322	-1.13812
Mgme1	7.44704e-07	1.12006e-05	-1.1378
Acat1	0.000265259	0.00160599	-1.13717
Tmem106b	0.000232126	0.00144212	-1.13686
Slc4a4	0.000344635	0.00199715	-1.13664
Tcaim	2.68322e-05	0.000231783	-1.13644
Esrrb	2.31421e-06	2.93714e-05	-1.1361
Reep1	0.000337914	0.00196037	-1.13492
Nudt15	0.00100167	0.00484529	-1.1348
Map3k13	0.00197489	0.00843227	-1.13468
Negr1	0.000301322	0.00178979	-1.13281
Amd-ps3	0.0166515	0.0471503	-1.13264
Slc22a5	0.000102996	0.000735922	-1.13228
Ttc41	0.000143322	0.000964932	-1.13198
Mapt	0.000851904	0.00423227	-1.13101
Rita1	0.00342796	0.0131093	-1.13097
Zfp398	3.19328e-06	3.87117e-05	-1.12953
Fahd2a	0.00102704	0.0049527	-1.12792
Chchd3	0.00138737	0.00633402	-1.12515
Ckm	0.000892803	0.0043973	-1.123
Tfpi	5.71319e-05	0.000443897	-1.12282
Cd28	0.000688756	0.00354712	-1.12194
Phyhd1	0.000765078	0.0038778	-1.12128
Pygm	9.31244e-06	9.61714e-05	-1.12123
Cyfip2	2.85596e-05	0.000244683	-1.12092
Gm49405	0.00425958	0.0156715	-1.12051
L3hypdh	0.000510742	0.00276753	-1.12022
Cyb5rl	0.000859987	0.00426783	-1.12001
Lurap1l	0.00148214	0.00669653	-1.11934
Rapgef4	0.00368495	0.0138956	-1.11923
Rdm1	0.000762818	0.00386759	-1.11916
Gja3	0.000159772	0.0010602	-1.11793
F3	3.6694e-09	1.26232e-07	-1.11774
Ttn	6.51652e-07	1.01013e-05	-1.1165
Plekhb1	9.0316e-05	0.000655617	-1.11548
D2hgdh	1.17496e-05	0.000116582	-1.11541
Cdh13	2.92009e-07	5.14113e-06	-1.11466
Myom2	0.00016999	0.00111574	-1.11376
Tnfaip8	0.000237362	0.00146652	-1.11365
Ybx2	0.00735472	0.0244384	-1.11317
Abcd2	0.000929512	0.0045467	-1.11193
Gm10638	0.0136597	0.0403313	-1.11179
Idh3b	0.000599807	0.00315827	-1.11131
Klhl13	1.71931e-05	0.00016102	-1.11108
Zfp970	0.000387283	0.00219881	-1.11063
Oxld1	0.0143907	0.0421171	-1.10986
Rhot2	0.000296915	0.00176783	-1.10881
Slc25a4	1.98539e-06	2.57395e-05	-1.1083
Dsc2	0.00144676	0.00656311	-1.10727
2010007H06Rik	0.0137974	0.0406719	-1.10711
Ghr	3.69064e-06	4.36286e-05	-1.10691
Chp2	0.00323611	0.012537	-1.10644
Clmn	0.000749818	0.00381112	-1.10594
Mov10l1	0.0024566	0.0101093	-1.10585
Fat4	0.000494057	0.0026892	-1.1046
Ak4	2.51037e-07	4.53418e-06	-1.1032
Fnip1	4.83939e-05	0.000385123	-1.10263
Mrps35	0.000666083	0.00344278	-1.10259
Vegfb	0.00106481	0.00511912	-1.10254
Atp5a1	2.44261e-09	8.97358e-08	-1.10234
Tbx3	7.19761e-07	1.09559e-05	-1.10186
Ushbp1	1.5022e-06	2.0438e-05	-1.10054
Zfp46	3.5847e-08	9.12877e-07	-1.09935
Zfp759	0.000104222	0.000741803	-1.09924
Fgf16	9.03756e-05	0.000655745	-1.09862
L2hgdh	0.00122405	0.00573754	-1.0978
Stc2	0.0013519	0.00621308	-1.09754
Rreb1	0.000345595	0.00200197	-1.09748
Cpt1b	0.000141155	0.000955264	-1.09735
Coq9	0.00245875	0.0101129	-1.09692
Adgrf5	0.000206122	0.00130855	-1.09651
G0s2	0.000107033	0.000760427	-1.09646
Kyat1	2.12015e-05	0.000191167	-1.09638
Gpld1	0.000318658	0.00187221	-1.09526
Ppp1r9a	5.01314e-09	1.6591e-07	-1.09502
P2ry14	5.19345e-05	0.000407718	-1.09418
Sox7	0.000471747	0.00259788	-1.09347
Magi2	5.18503e-06	5.83065e-05	-1.09338
Ret	3.24894e-05	0.000272771	-1.09293
Dld	0.000871242	0.00430928	-1.09163
Dcaf4	1.04374e-06	1.48848e-05	-1.09126
Rai2	0.000103079	0.000736001	-1.09049
Sec14l5	0.00643611	0.021946	-1.09016
Mblac2	0.000186073	0.00120418	-1.08949
Abi3bp	1.91736e-05	0.000176719	-1.08947
Mdga1	0.000212315	0.00133812	-1.08914
Tgfbr3	5.76918e-08	1.35076e-06	-1.08825
Lsmem2	0.00742277	0.0246123	-1.08727
Zim1	0.00824958	0.0268321	-1.08698
Sucla2	0.000203291	0.00129461	-1.08666
Zfand4	0.00928123	0.0295025	-1.08597
Akap1	7.72351e-05	0.000572584	-1.08476
Fam222a	0.00466054	0.0168223	-1.08386
Kiz	0.00107855	0.00516931	-1.08369
Taco1	0.00106948	0.0051384	-1.08323
Dnaaf3	0.00639906	0.0218554	-1.08236
Smpdl3a	3.38246e-05	0.000282237	-1.08218
Acy3	0.0015877	0.0070656	-1.08182
Phyh	0.00101541	0.00490567	-1.08107
Wipf3	0.000553057	0.00296305	-1.08075
Rragb	0.0169959	0.0478661	-1.08055
Setbp1	0.00100165	0.00484529	-1.08018
Impa2	0.000628211	0.00328127	-1.07883
Gbp5	0.0017951	0.00781781	-1.07792
Fgf1	0.000123938	0.000856857	-1.07706
Mtr	1.46284e-05	0.000139584	-1.07688
Dnd1	0.00733766	0.024392	-1.07627
Dsg2	0.000685243	0.00353134	-1.07316
Bche	0.00948345	0.0300478	-1.07204
Mylk3	5.86149e-08	1.37033e-06	-1.07186
Cdkn1c	9.24014e-05	0.000667357	-1.07071
Nmnat3	6.87901e-05	0.000518803	-1.06907
Tuba8	0.00269269	0.0108405	-1.06897
Tmtc2	0.00668758	0.0226192	-1.0675
Ankrd33b	8.78893e-06	9.12455e-05	-1.067
Pank4	9.95499e-07	1.42876e-05	-1.06649
Got1	3.90632e-07	6.57494e-06	-1.06562
Gpm6a	0.000658114	0.00341284	-1.0643
Gid4	0.000991557	0.00480524	-1.06346
Lmod3	0.000936062	0.00457731	-1.06301
Fah	0.0154605	0.044468	-1.0627
Ablim1	2.10048e-05	0.000190354	-1.06169
Rasgrp3	0.000174557	0.00114047	-1.06127
Polq	0.00157939	0.00704365	-1.0608
Fam214a	0.000232065	0.00144212	-1.06076
Slc26a6	5.43619e-06	6.05234e-05	-1.06002
Klhl23	0.000414767	0.00233453	-1.05958
Zfp963	6.51496e-05	0.000495876	-1.05935
Has3	0.00907817	0.0290098	-1.05925
Slc16a10	2.63349e-08	7.00196e-07	-1.05814
Sema6c	0.0083608	0.0271207	-1.05757
Astn1	0.000804081	0.00404371	-1.05735
Gm9899	1.41432e-05	0.000136113	-1.05586
Mmrn1	0.003978	0.014812	-1.05545
Plekha5	2.47329e-14	4.26358e-12	-1.05544
Gas1	5.58057e-08	1.31445e-06	-1.0549
Zfp619	0.000228517	0.00142308	-1.05397
Olfr78	0.0049581	0.017717	-1.05255
Asrgl1	3.04358e-05	0.000258919	-1.0525
Tmem44	6.31114e-06	6.88955e-05	-1.04882
Amacr	0.00087136	0.00430928	-1.0458
Zfp606	0.00249536	0.0102206	-1.04542
Smad9	4.32847e-05	0.000350003	-1.04501
Opa1	0.000685526	0.00353164	-1.04475
Hdac9	0.00062914	0.0032843	-1.04437
Cog5	3.79891e-05	0.000312598	-1.04411
Angptl6	0.00605149	0.0208637	-1.04358
2610507I01Rik	0.00584298	0.0202875	-1.04301
Trmt9b	0.0111243	0.0343044	-1.04263
Gm43481	0.0156598	0.0449507	-1.04195
Tbx5	2.10413e-05	0.000190355	-1.04184
Six1	0.0107668	0.0333989	-1.03973
Sh3kbp1	0.001759	0.00769262	-1.0396
Enpp5	6.78455e-05	0.000513026	-1.03853
Rilpl1	4.51748e-06	5.17646e-05	-1.0382
Cs	6.45261e-09	2.07422e-07	-1.03816
Gpr20	0.0066498	0.0225157	-1.03709
B130024G19Rik	0.00290822	0.0115089	-1.03684
Rph3al	6.5194e-05	0.000495974	-1.0366
Mavs	1.58059e-07	3.09186e-06	-1.03518
Polg2	0.000135567	0.000924625	-1.0344
Phlpp1	3.18205e-05	0.00026837	-1.0341
Kcnk3	0.00239392	0.00990333	-1.03363
Abcb1a	0.000845172	0.00420495	-1.03323
Lims2	9.20267e-06	9.5163e-05	-1.0327
Intu	0.00596589	0.0206048	-1.03191
Zyg11b	0.00301155	0.011852	-1.03183
Tnik	6.34134e-06	6.9177e-05	-1.0317
Dhrs4	2.18016e-05	0.000195765	-1.03136
Amigo1	1.18811e-07	2.42366e-06	-1.03123
Tmem38a	1.25797e-05	0.000123568	-1.02964
Adi1	4.16228e-05	0.000338134	-1.02953
Hibadh	0.000262097	0.00159176	-1.02888
Fmo5	4.55216e-05	0.000365641	-1.02887
Itpkb	2.97246e-08	7.77148e-07	-1.02875
Pxmp4	0.000904658	0.00444471	-1.02807
Sirt3	0.00284814	0.0113427	-1.02781
Fbxw7	2.20698e-06	2.817e-05	-1.0271
Ppp1r16b	4.56977e-05	0.000366868	-1.026
Hs3st1	2.11133e-08	5.8106e-07	-1.02587
3222401L13Rik	0.00169165	0.00743957	-1.02576
Tmem201	6.54991e-08	1.50437e-06	-1.02517
Gipc3	5.54556e-06	6.161e-05	-1.02372
Gm6644	1.70205e-06	2.27429e-05	-1.02366
Mrpl39	4.67247e-06	5.33457e-05	-1.02207
Immp2l	0.0112026	0.0344782	-1.02116
Zfp108	0.00480237	0.0172588	-1.02094
Tef	0.00156932	0.00701566	-1.02088
Rgma	7.04635e-06	7.59176e-05	-1.02066
Mipep	0.000127965	0.000879662	-1.02062
Syde2	4.99944e-06	5.64623e-05	-1.02053
Gm38300	0.00273808	0.0109853	-1.02002
Cracr2a	0.00294338	0.0116275	-1.01924
Pcdh12	0.000135398	0.000923873	-1.01836
Agl	2.14986e-06	2.75304e-05	-1.01772
Gzmm	0.00515119	0.0183028	-1.01755
Fv1	0.00116643	0.00552637	-1.01724
Gm46620	0.00909451	0.0290561	-1.01715
Ttc30a1	0.00234295	0.00972066	-1.01705
Ubr2	7.50566e-08	1.67723e-06	-1.01632
BC067074	3.59763e-05	0.00029813	-1.015
Art3	0.00317883	0.0123707	-1.01469
St6galnac3	0.000640621	0.00333535	-1.01367
Epas1	1.2196e-05	0.000120175	-1.01342
Gbp9	0.00631616	0.0216288	-1.01333
Stard7	0.000110783	0.000780241	-1.01289
Mccc1	2.55616e-05	0.000223155	-1.01261
Slc25a26	0.00410533	0.0152319	-1.01231
Zfp106	0.000204348	0.00129992	-1.0115
Syne1	0.000947914	0.00462517	-1.01132
Txndc16	4.00909e-06	4.67936e-05	-1.01026
Bend5	0.00179212	0.00781294	-1.00963
Gm12138	0.014476	0.0423035	-1.00906
Lrba	0.000270099	0.0016303	-1.00897
Gm47155	0.00479476	0.0172354	-1.00881
Dennd4b	4.96127e-05	0.000393089	-1.0083
Creg1	0.000110411	0.000778785	-1.00822
Nadk2	0.00249807	0.0102263	-1.00708
Paqr9	0.0030891	0.0120754	-1.00692
Gm10762	0.00248798	0.0102029	-1.0067
Zfp526	0.00924526	0.0294179	-1.00646
3425401B19Rik	0.000240761	0.00148285	-1.00625
Svil	4.62285e-05	0.00037056	-1.00475
Zfp292	0.00206918	0.00877287	-1.00218
Fgf7	0.00314509	0.0122603	-1.00186
Naca	9.22496e-13	9.91178e-11	-1.00046

## Sheet: GO table final
Supplementary table 3: Gene Ontology pathways identified from differentially expressed genes in Ric-8b (flx/flx)MCM mice.
i. Biological process
Gene set	Description	Type	Enrichment score	P-value	FDR
GO:0060326	cell chemotaxis	biological_process	35.1427	5.46664e-16	6.62685e-13
GO:0030595	leukocyte chemotaxis	biological_process	23.3215	7.44038e-11	1.82537e-08
GO:0050900	leukocyte migration	biological_process	22.638	1.47375e-10	3.33748e-08
GO:0002274	myeloid leukocyte activation	biological_process	22.2617	2.14717e-10	4.38109e-08
GO:1903555	regulation of tumor necrosis factor superfamily cytokine production	biological_process	21.3352	5.42295e-10	9.47086e-08
GO:0030198	extracellular matrix organization	biological_process	20.538	1.20348e-09	1.92258e-07
GO:0071621	granulocyte chemotaxis	biological_process	20.0642	1.93293e-09	2.95065e-07
GO:0042119	neutrophil activation	biological_process	19.8932	2.29339e-09	3.44979e-07
GO:0070374	positive regulation of ERK1 and ERK2 cascade	biological_process	19.6468	2.93415e-09	4.28843e-07
GO:0007159	leukocyte cell-cell adhesion	biological_process	19.6516	2.9203e-09	4.28843e-07
GO:0032680	regulation of tumor necrosis factor production	biological_process	19.6231	3.00478e-09	4.36075e-07
GO:0022409	positive regulation of cell-cell adhesion	biological_process	19.4218	3.67465e-09	5.22256e-07
GO:0002685	regulation of leukocyte migration	biological_process	19.2841	4.21705e-09	5.79367e-07
GO:0007204	positive regulation of cytosolic calcium ion concentration	biological_process	19.1362	4.88953e-09	6.62917e-07
GO:1903039	positive regulation of leukocyte cell-cell adhesion	biological_process	18.8964	6.2145e-09	8.10559e-07
GO:0043062	extracellular structure organization	biological_process	18.8865	6.27645e-09	8.13491e-07
GO:2000377	regulation of reactive oxygen species metabolic process	biological_process	18.8514	6.50038e-09	8.32048e-07
GO:0042742	defense response to bacterium	biological_process	18.7845	6.95024e-09	8.78714e-07
GO:0002443	leukocyte mediated immunity	biological_process	18.3457	1.07791e-08	1.33015e-06
GO:0050731	positive regulation of peptidyl-tyrosine phosphorylation	biological_process	18.2903	1.13922e-08	1.38917e-06
GO:0050870	positive regulation of T cell activation	biological_process	18.2354	1.20361e-08	1.45906e-06
GO:0097530	granulocyte migration	biological_process	18.2271	1.21355e-08	1.46251e-06
GO:0019221	cytokine-mediated signaling pathway	biological_process	17.9894	1.53921e-08	1.7921e-06
GO:0030593	neutrophil chemotaxis	biological_process	17.8607	1.75061e-08	2.01546e-06
GO:0097529	myeloid leukocyte migration	biological_process	17.7261	2.0028e-08	2.28032e-06
GO:0050729	positive regulation of inflammatory response	biological_process	16.669	5.7642e-08	6.06064e-06
GO:1990266	neutrophil migration	biological_process	16.1089	1.00928e-07	1.02459e-05
GO:2000241	regulation of reproductive process	biological_process	15.9157	1.2243e-07	1.21299e-05
GO:2000379	positive regulation of reactive oxygen species metabolic process	biological_process	15.7541	1.43912e-07	1.41226e-05
GO:0003012	muscle system process	biological_process	15.6864	1.5398e-07	1.48977e-05
GO:0007059	chromosome segregation	biological_process	15.1959	2.51491e-07	2.39941e-05
GO:0048247	lymphocyte chemotaxis	biological_process	15.1814	2.55163e-07	2.42323e-05
GO:0050830	defense response to Gram-positive bacterium	biological_process	15.1048	2.75475e-07	2.58045e-05
GO:0002687	positive regulation of leukocyte migration	biological_process	14.9054	3.36255e-07	3.02601e-05
GO:0036230	granulocyte activation	biological_process	14.8291	3.62919e-07	3.23768e-05
GO:0051282	regulation of sequestering of calcium ion	biological_process	14.7641	3.87293e-07	3.42546e-05
GO:0045428	regulation of nitric oxide biosynthetic process	biological_process	14.7402	3.96652e-07	3.49325e-05
GO:0002250	adaptive immune response	biological_process	14.5463	4.81511e-07	4.16932e-05
GO:0033628	regulation of cell adhesion mediated by integrin	biological_process	14.4927	5.08064e-07	4.38083e-05
GO:0072676	lymphocyte migration	biological_process	14.3705	5.74088e-07	4.90905e-05
GO:0002695	negative regulation of leukocyte activation	biological_process	14.3505	5.85653e-07	4.98724e-05
GO:0044242	cellular lipid catabolic process	biological_process	14.2407	6.53615e-07	5.49784e-05
GO:0042102	positive regulation of T cell proliferation	biological_process	14.1179	7.39027e-07	6.09195e-05
GO:1903557	positive regulation of tumor necrosis factor superfamily cytokine production	biological_process	14.1179	7.39027e-07	6.09195e-05
GO:0045619	regulation of lymphocyte differentiation	biological_process	14.0924	7.58151e-07	6.22469e-05
GO:0032675	regulation of interleukin-6 production	biological_process	14.0658	7.78547e-07	6.34162e-05
GO:0002449	lymphocyte mediated immunity	biological_process	14.0166	8.17806e-07	6.63517e-05
GO:0002886	regulation of myeloid leukocyte mediated immunity	biological_process	13.8916	9.26743e-07	7.43125e-05
GO:0050866	negative regulation of cell activation	biological_process	13.8689	9.4798e-07	7.51384e-05
GO:0033630	positive regulation of cell adhesion mediated by integrin	biological_process	13.7346	1.08428e-06	8.43202e-05
GO:0071677	positive regulation of mononuclear cell migration	biological_process	13.4403	1.45528e-06	0.000110666
GO:0098813	nuclear chromosome segregation	biological_process	13.3221	1.63787e-06	0.000123638
GO:0032760	positive regulation of tumor necrosis factor production	biological_process	13.2416	1.77515e-06	0.000133026
GO:2000106	regulation of leukocyte apoptotic process	biological_process	13.2062	1.83914e-06	0.000136334
GO:1902107	positive regulation of leukocyte differentiation	biological_process	13.2008	1.84917e-06	0.000136586
GO:0045766	positive regulation of angiogenesis	biological_process	13.1837	1.88094e-06	0.000138437
GO:0050921	positive regulation of chemotaxis	biological_process	13.0852	2.07576e-06	0.000151693
GO:0034440	lipid oxidation	biological_process	13.0619	2.1246e-06	0.000154713
GO:0016054	organic acid catabolic process	biological_process	12.9899	2.2833e-06	0.000165103
GO:0046395	carboxylic acid catabolic process	biological_process	12.9899	2.2833e-06	0.000165103
GO:0050670	regulation of lymphocyte proliferation	biological_process	12.9364	2.40865e-06	0.000172953
GO:0072329	monocarboxylic acid catabolic process	biological_process	12.9099	2.4734e-06	0.000175765
GO:0046635	positive regulation of alpha-beta T cell activation	biological_process	12.9044	2.48718e-06	0.000176137
GO:0010811	positive regulation of cell-substrate adhesion	biological_process	12.8623	2.59393e-06	0.000183067
GO:0033865	nucleoside bisphosphate metabolic process	biological_process	12.7111	3.01755e-06	0.00020938
GO:0033875	ribonucleoside bisphosphate metabolic process	biological_process	12.7111	3.01755e-06	0.00020938
GO:0034032	purine nucleoside bisphosphate metabolic process	biological_process	12.7111	3.01755e-06	0.00020938
GO:0002688	regulation of leukocyte chemotaxis	biological_process	12.6043	3.35768e-06	0.000231422
GO:0090026	positive regulation of monocyte chemotaxis	biological_process	12.5877	3.41366e-06	0.000234495
GO:0032944	regulation of mononuclear cell proliferation	biological_process	12.5529	3.5348e-06	0.00024201
GO:0042129	regulation of T cell proliferation	biological_process	12.4934	3.75136e-06	0.000255142
GO:0009062	fatty acid catabolic process	biological_process	12.4838	3.78746e-06	0.00025675
GO:0050728	negative regulation of inflammatory response	biological_process	12.4173	4.04786e-06	0.000269091
GO:0070663	regulation of leukocyte proliferation	biological_process	12.404	4.10197e-06	0.000271811
GO:0050679	positive regulation of epithelial cell proliferation	biological_process	12.3926	4.14936e-06	0.000273195
GO:0002460	adaptive immune response based on somatic recombination of immune receptors built from immunoglobulin superfamily domains	biological_process	12.3206	4.45907e-06	0.000290799
GO:0019395	fatty acid oxidation	biological_process	12.1275	5.40892e-06	0.000346171
GO:0090257	regulation of muscle system process	biological_process	12.0829	5.6553e-06	0.000360819
GO:0002703	regulation of leukocyte mediated immunity	biological_process	12.0645	5.76036e-06	0.000366387
GO:0010634	positive regulation of epithelial cell migration	biological_process	12.0359	5.92783e-06	0.00037358
GO:0002690	positive regulation of leukocyte chemotaxis	biological_process	11.9828	6.25089e-06	0.000390359
GO:0019722	calcium-mediated signaling	biological_process	11.9733	6.31021e-06	0.000392873
GO:0016042	lipid catabolic process	biological_process	11.8382	7.22297e-06	0.000445727
GO:0050671	positive regulation of lymphocyte proliferation	biological_process	11.8381	7.22403e-06	0.000445727
GO:0045580	regulation of T cell differentiation	biological_process	11.8072	7.45079e-06	0.000454277
GO:0045621	positive regulation of lymphocyte differentiation	biological_process	11.8104	7.4268e-06	0.000454277
GO:0006937	regulation of muscle contraction	biological_process	11.8072	7.45079e-06	0.000454277
GO:0014066	regulation of phosphatidylinositol 3-kinase signaling	biological_process	11.7539	7.85882e-06	0.000474294
GO:0045429	positive regulation of nitric oxide biosynthetic process	biological_process	11.6928	8.35334e-06	0.000497531
GO:1904407	positive regulation of nitric oxide metabolic process	biological_process	11.6928	8.35334e-06	0.000497531
GO:0010810	regulation of cell-substrate adhesion	biological_process	11.6494	8.7244e-06	0.000518134
GO:0000278	mitotic cell cycle	biological_process	11.5784	9.36599e-06	0.000549899
GO:0006637	acyl-CoA metabolic process	biological_process	11.4013	1.1181e-05	0.000640049
GO:0035383	thioester metabolic process	biological_process	11.4013	1.1181e-05	0.000640049
GO:0032946	positive regulation of mononuclear cell proliferation	biological_process	11.3551	1.17093e-05	0.000664755
GO:0006635	fatty acid beta-oxidation	biological_process	11.3521	1.1745e-05	0.000664947
GO:0051783	regulation of nuclear division	biological_process	11.3224	1.20989e-05	0.000683106
GO:0046634	regulation of alpha-beta T cell activation	biological_process	11.3098	1.22522e-05	0.000687993
GO:0050920	regulation of chemotaxis	biological_process	11.2378	1.31668e-05	0.000731377
GO:0014068	positive regulation of phosphatidylinositol 3-kinase signaling	biological_process	11.2143	1.348e-05	0.000744762
GO:0072677	eosinophil migration	biological_process	11.153	1.43319e-05	0.000781352
GO:0048245	eosinophil chemotaxis	biological_process	11.153	1.43319e-05	0.000781352
GO:0085029	extracellular matrix assembly	biological_process	11.153	1.43319e-05	0.000781352
GO:0006936	muscle contraction	biological_process	11.1443	1.4458e-05	0.000786151
GO:0070230	positive regulation of lymphocyte apoptotic process	biological_process	11.0615	1.57052e-05	0.000842846
GO:0032928	regulation of superoxide anion generation	biological_process	11.0615	1.57052e-05	0.000842846
GO:0006909	phagocytosis	biological_process	11.0558	1.5795e-05	0.000845464
GO:2000108	positive regulation of leukocyte apoptotic process	biological_process	11.0347	1.61322e-05	0.000861278
GO:0045582	positive regulation of T cell differentiation	biological_process	10.9401	1.7732e-05	0.000934578
GO:0001818	negative regulation of cytokine production	biological_process	10.9434	1.76738e-05	0.000934578
GO:0120162	positive regulation of cold-induced thermogenesis	biological_process	10.9401	1.7732e-05	0.000934578
GO:0010522	regulation of calcium ion transport into cytosol	biological_process	10.8695	1.90294e-05	0.000995327
GO:0000187	activation of MAPK activity	biological_process	10.7293	2.18944e-05	0.00112239
GO:1903428	positive regulation of reactive oxygen species biosynthetic process	biological_process	10.6828	2.29366e-05	0.00116821
GO:0002366	leukocyte activation involved in immune response	biological_process	10.6818	2.29584e-05	0.00116821
GO:0009064	glutamine family amino acid metabolic process	biological_process	10.6828	2.29366e-05	0.00116821
GO:0070665	positive regulation of leukocyte proliferation	biological_process	10.6647	2.33558e-05	0.00117681
GO:0002263	cell activation involved in immune response	biological_process	10.6689	2.32575e-05	0.00117681
GO:0014911	positive regulation of smooth muscle cell migration	biological_process	10.6713	2.32011e-05	0.00117681
GO:0071675	regulation of mononuclear cell migration	biological_process	10.6588	2.34924e-05	0.00117793
GO:0032963	collagen metabolic process	biological_process	10.6588	2.34924e-05	0.00117793
GO:1903426	regulation of reactive oxygen species biosynthetic process	biological_process	10.6502	2.3697e-05	0.00118531
GO:1904018	positive regulation of vasculature development	biological_process	10.6053	2.47849e-05	0.00123672
GO:0030199	collagen fibril organization	biological_process	10.5187	2.7027e-05	0.00134534
GO:1901605	alpha-amino acid metabolic process	biological_process	10.4429	2.91555e-05	0.00142379
GO:0033539	fatty acid beta-oxidation using acyl-CoA dehydrogenase	biological_process	10.424	2.97101e-05	0.00143724
GO:0000819	sister chromatid segregation	biological_process	10.399	3.0463e-05	0.00146551
GO:0051279	regulation of release of sequestered calcium ion into cytosol	biological_process	10.3975	3.05078e-05	0.00146551
GO:0000070	mitotic sister chromatid segregation	biological_process	10.3758	3.11783e-05	0.00148389
GO:0002888	positive regulation of myeloid leukocyte mediated immunity	biological_process	10.3758	3.11783e-05	0.00148389
GO:0070661	leukocyte proliferation	biological_process	10.2961	3.37629e-05	0.00159584
GO:0002764	immune response-regulating signaling pathway	biological_process	10.2973	3.37235e-05	0.00159584
GO:0002768	immune response-regulating cell surface receptor signaling pathway	biological_process	10.2425	3.56251e-05	0.00168001
GO:0043300	regulation of leukocyte degranulation	biological_process	10.2191	3.64687e-05	0.00170806
GO:1903708	positive regulation of hemopoiesis	biological_process	10.2019	3.71007e-05	0.00173372
GO:0019932	second-messenger-mediated signaling	biological_process	10.1719	3.82306e-05	0.00178248
GO:0001676	long-chain fatty acid metabolic process	biological_process	10.1282	3.99374e-05	0.00185367
GO:0002699	positive regulation of immune effector process	biological_process	10.1162	4.04185e-05	0.00187178
GO:0051983	regulation of chromosome segregation	biological_process	9.99646	4.55608e-05	0.00209184
GO:0018149	peptide cross-linking	biological_process	9.96171	4.71722e-05	0.00213572
GO:2000242	negative regulation of reproductive process	biological_process	9.95989	4.72578e-05	0.00213572
GO:0032930	positive regulation of superoxide anion generation	biological_process	9.96171	4.71722e-05	0.00213572
GO:0061756	leukocyte adhesion to vascular endothelial cell	biological_process	9.96171	4.71722e-05	0.00213572
GO:0016064	immunoglobulin mediated immune response	biological_process	9.83757	5.34072e-05	0.00240309
GO:0051897	positive regulation of protein kinase B signaling	biological_process	9.82507	5.40785e-05	0.002428
GO:0071674	mononuclear cell migration	biological_process	9.82168	5.42623e-05	0.00243095
GO:1902337	regulation of apoptotic process involved in morphogenesis	biological_process	9.74363	5.86671e-05	0.00262258
GO:0007088	regulation of mitotic nuclear division	biological_process	9.70731	6.08374e-05	0.00270202
GO:0070228	regulation of lymphocyte apoptotic process	biological_process	9.66376	6.35454e-05	0.00279817
GO:0001906	cell killing	biological_process	9.65163	6.43207e-05	0.00282026
GO:0008630	intrinsic apoptotic signaling pathway in response to DNA damage	biological_process	9.6455	6.4716e-05	0.00283157
GO:0008064	regulation of actin polymerization or depolymerization	biological_process	9.62961	6.57529e-05	0.00286477
GO:0051250	negative regulation of lymphocyte activation	biological_process	9.59817	6.78526e-05	0.00293146
GO:0031589	cell-substrate adhesion	biological_process	9.59817	6.78526e-05	0.00293146
GO:0006733	oxidoreduction coenzyme metabolic process	biological_process	9.53521	7.22624e-05	0.00310247
GO:0010595	positive regulation of endothelial cell migration	biological_process	9.52225	7.32049e-05	0.00313639
GO:0051048	negative regulation of secretion	biological_process	9.51601	7.36632e-05	0.00314948
GO:0034103	regulation of tissue remodeling	biological_process	9.48513	7.59734e-05	0.00322816
GO:1903034	regulation of response to wounding	biological_process	9.46137	7.77996e-05	0.00329896
GO:0001505	regulation of neurotransmitter levels	biological_process	9.44621	7.89883e-05	0.00334249
GO:0046889	positive regulation of lipid biosynthetic process	biological_process	9.42227	8.09022e-05	0.00341334
GO:0051383	kinetochore organization	biological_process	9.41909	8.11596e-05	0.00341334
GO:0002757	immune response-activating signal transduction	biological_process	9.40729	8.21231e-05	0.00343982
GO:2000249	regulation of actin cytoskeleton reorganization	biological_process	9.39926	8.27857e-05	0.00345354
GO:0046638	positive regulation of alpha-beta T cell differentiation	biological_process	9.40122	8.26233e-05	0.00345354
GO:1903169	regulation of calcium ion transmembrane transport	biological_process	9.39672	8.29956e-05	0.0034553
GO:0000281	mitotic cytokinesis	biological_process	9.39464	8.31686e-05	0.00345552
GO:1903046	meiotic cell cycle process	biological_process	9.36859	8.5364e-05	0.0035396
GO:0050848	regulation of calcium-mediated signaling	biological_process	9.31	9.05146e-05	0.00373813
GO:0042113	B cell activation	biological_process	9.30454	9.10102e-05	0.00374359
GO:0001562	response to protozoan	biological_process	9.3051	9.09587e-05	0.00374359
GO:0043129	surfactant homeostasis	biological_process	9.29392	9.19822e-05	0.00376255
GO:0030832	regulation of actin filament length	biological_process	9.29153	9.22016e-05	0.00376255
GO:0006790	sulfur compound metabolic process	biological_process	9.29581	9.18078e-05	0.00376255
GO:0090025	regulation of monocyte chemotaxis	biological_process	9.27049	9.41619e-05	0.00383496
GO:0051258	protein polymerization	biological_process	9.25178	9.59409e-05	0.00389203
GO:0019724	B cell mediated immunity	biological_process	9.24242	9.68427e-05	0.00391321
GO:0045940	positive regulation of steroid metabolic process	biological_process	9.24242	9.68427e-05	0.00391321
GO:0070098	chemokine-mediated signaling pathway	biological_process	9.23697	9.73722e-05	0.00391923
GO:0006911	phagocytosis, engulfment	biological_process	9.23697	9.73722e-05	0.00391923
GO:0002675	positive regulation of acute inflammatory response	biological_process	9.22394	9.86496e-05	0.0039552
GO:0030833	regulation of actin filament polymerization	biological_process	9.21194	9.98406e-05	0.0039906
GO:0062013	positive regulation of small molecule metabolic process	biological_process	9.19903	0.000101137	0.00401909
GO:0043406	positive regulation of MAP kinase activity	biological_process	9.16915	0.000104205	0.00410604
GO:0034764	positive regulation of transmembrane transport	biological_process	9.13944	0.000107347	0.00420573
GO:0008360	regulation of cell shape	biological_process	9.12336	0.000109087	0.0042658
GO:0061041	regulation of wound healing	biological_process	9.06013	0.000116208	0.00451002
GO:0002429	immune response-activating cell surface receptor signaling pathway	biological_process	8.90886	0.000135186	0.00517522
GO:0072678	T cell migration	biological_process	8.88485	0.00013847	0.00523596
GO:1904748	regulation of apoptotic process involved in development	biological_process	8.88485	0.00013847	0.00523596
GO:0032271	regulation of protein polymerization	biological_process	8.87011	0.000140527	0.00530398
GO:0014910	regulation of smooth muscle cell migration	biological_process	8.85165	0.000143145	0.00538552
GO:0016999	antibiotic metabolic process	biological_process	8.82089	0.000147617	0.00552103
GO:0002275	myeloid cell activation involved in immune response	biological_process	8.82222	0.000147421	0.00552103
GO:0031109	microtubule polymerization or depolymerization	biological_process	8.82222	0.000147421	0.00552103
GO:0010038	response to metal ion	biological_process	8.78973	0.00015229	0.00567519
GO:0045834	positive regulation of lipid metabolic process	biological_process	8.7412	0.000159861	0.00594661
GO:0002548	monocyte chemotaxis	biological_process	8.72479	0.000162507	0.00602329
GO:0010574	regulation of vascular endothelial growth factor production	biological_process	8.72479	0.000162507	0.00602329
GO:0050901	leukocyte tethering or rolling	biological_process	8.70405	0.000165912	0.00612745
GO:0032715	negative regulation of interleukin-6 production	biological_process	8.67333	0.000171089	0.00626251
GO:0051495	positive regulation of cytoskeleton organization	biological_process	8.65787	0.000173753	0.00634877
GO:0048285	organelle fission	biological_process	8.6535	0.000174514	0.0063653
GO:0072330	monocarboxylic acid biosynthetic process	biological_process	8.58619	0.000186665	0.00676062
GO:1903556	negative regulation of tumor necrosis factor superfamily cytokine production	biological_process	8.5123	0.000200982	0.00720491
GO:0009306	protein secretion	biological_process	8.51206	0.00020103	0.00720491
GO:0048146	positive regulation of fibroblast proliferation	biological_process	8.47201	0.000209243	0.00745638
GO:0051781	positive regulation of cell division	biological_process	8.47201	0.000209243	0.00745638
GO:0045807	positive regulation of endocytosis	biological_process	8.41329	0.000221899	0.00784375
GO:1904894	positive regulation of STAT cascade	biological_process	8.40007	0.000224852	0.00792527
GO:0042060	wound healing	biological_process	8.39267	0.000226521	0.00795255
GO:0006942	regulation of striated muscle contraction	biological_process	8.39267	0.000226521	0.00795255
GO:0042116	macrophage activation	biological_process	8.36974	0.000231775	0.00808193
GO:0045577	regulation of B cell differentiation	biological_process	8.36974	0.000231775	0.00808193
GO:0050764	regulation of phagocytosis	biological_process	8.37062	0.000231571	0.00808193
GO:0045730	respiratory burst	biological_process	8.36404	0.000233102	0.00808713
GO:0030240	skeletal muscle thin filament assembly	biological_process	8.36404	0.000233102	0.00808713
GO:0002705	positive regulation of leukocyte mediated immunity	biological_process	8.31961	0.00024369	0.00841201
GO:0051302	regulation of cell division	biological_process	8.26437	0.000257531	0.00881596
GO:0031348	negative regulation of defense response	biological_process	8.24834	0.000261694	0.00894359
GO:1901568	fatty acid derivative metabolic process	biological_process	8.19811	0.000275174	0.0093887
GO:0048839	inner ear development	biological_process	8.18728	0.00027817	0.00947524
GO:0071219	cellular response to molecule of bacterial origin	biological_process	8.17346	0.000282039	0.0095912
GO:0048145	regulation of fibroblast proliferation	biological_process	8.16636	0.000284051	0.00962784
GO:0050878	regulation of body fluid levels	biological_process	8.15913	0.000286112	0.00968176
GO:0014059	regulation of dopamine secretion	biological_process	8.14205	0.000291039	0.00981627
GO:0034767	positive regulation of ion transmembrane transport	biological_process	8.1382	0.000292163	0.00983806
ii. Cellular component
Gene set	Description	Type	Enrichment score	P-value	FDR
GO:0062023	collagen-containing extracellular matrix	cellular_component	28.4606	4.36242e-13	1.72886e-10
GO:0005581	collagen trimer	cellular_component	18.4976	9.25922e-09	1.14948e-06
GO:0044449	contractile fiber part	cellular_component	17.9894	1.53921e-08	1.7921e-06
GO:0005604	basement membrane	cellular_component	17.3542	2.90516e-08	3.21879e-06
GO:0044420	extracellular matrix component	cellular_component	16.0623	1.05742e-07	1.06299e-05
GO:0005819	spindle	cellular_component	12.7466	2.91209e-06	0.000204124
GO:0005871	kinesin complex	cellular_component	12.1954	5.05359e-06	0.000326471
GO:0032432	actin filament bundle	cellular_component	11.4514	1.0635e-05	0.000615633
GO:0030315	T-tubule	cellular_component	11.4013	1.1181e-05	0.000640049
GO:0000775	chromosome, centromeric region	cellular_component	11.2012	1.36572e-05	0.000752535
GO:0000776	kinetochore	cellular_component	11.1238	1.47572e-05	0.000798208
GO:0097517	contractile actin filament bundle	cellular_component	10.5098	2.72691e-05	0.00134763
GO:0001725	stress fiber	cellular_component	10.5098	2.72691e-05	0.00134763
GO:0030018	Z disc	cellular_component	10.4349	2.93899e-05	0.00142846
GO:0005614	interstitial matrix	cellular_component	10.2273	3.61683e-05	0.00169785
GO:0030863	cortical cytoskeleton	cellular_component	9.5992	6.7783e-05	0.00293146
GO:0031674	I band	cellular_component	9.22394	9.86496e-05	0.0039552
GO:0042641	actomyosin	cellular_component	9.0809	0.000113819	0.00442563
GO:0000940	condensed chromosome outer kinetochore	cellular_component	8.88485	0.00013847	0.00523596
GO:0042383	sarcolemma	cellular_component	8.70844	0.000165185	0.00611156
GO:0072686	mitotic spindle	cellular_component	8.47201	0.000209243	0.00745638
GO:0030016	myofibril	cellular_component	8.46737	0.000210217	0.00745638
GO:0031225	anchored component of membrane	cellular_component	8.28274	0.000252844	0.00869884
GO:0044853	plasma membrane raft	cellular_component	8.16636	0.000284051	0.00962784
GO:0002102	podosome	cellular_component	8.14205	0.000291039	0.00981627
iii. Molecular function
Gene set	Description	Type	Enrichment score	P-value	FDR
GO:0005539	glycosaminoglycan binding	molecular_function	29.0807	2.34646e-13	1.02885e-10
GO:0008201	heparin binding	molecular_function	23.357	7.18109e-11	1.80473e-08
GO:1901681	sulfur compound binding	molecular_function	22.7962	1.2581e-10	2.91315e-08
GO:0004896	cytokine receptor activity	molecular_function	19.1464	4.83969e-09	6.60506e-07
GO:0005178	integrin binding	molecular_function	18.9656	5.79904e-09	7.71011e-07
GO:0051015	actin filament binding	molecular_function	17.347	2.92612e-08	3.22468e-06
GO:0019955	cytokine binding	molecular_function	16.4767	6.9862e-08	7.27129e-06
GO:0050839	cell adhesion molecule binding	molecular_function	15.9225	1.21599e-07	1.21059e-05
GO:0005125	cytokine activity	molecular_function	14.9054	3.36255e-07	3.02601e-05
GO:0008083	growth factor activity	molecular_function	13.8368	9.78901e-07	7.72919e-05
GO:0005044	scavenger receptor activity	molecular_function	13.8034	1.0122e-06	7.90133e-05
GO:0004930	G-protein coupled receptor activity	molecular_function	13.4225	1.48138e-06	0.000112237
GO:0019838	growth factor binding	molecular_function	12.7466	2.91209e-06	0.000204124
GO:0001637	G-protein coupled chemoattractant receptor activity	molecular_function	11.5992	9.17343e-06	0.000540132
GO:0004950	chemokine receptor activity	molecular_function	11.5992	9.17343e-06	0.000540132
GO:0003774	motor activity	molecular_function	11.3836	1.13801e-05	0.000649642
GO:0005261	cation channel activity	molecular_function	11.3668	1.15734e-05	0.000658852
GO:0019956	chemokine binding	molecular_function	10.4048	3.02862e-05	0.00146168
GO:0016493	C-C chemokine receptor activity	molecular_function	10.2273	3.61683e-05	0.00169785
GO:0038024	cargo receptor activity	molecular_function	9.99612	4.55762e-05	0.00209184
GO:0005200	structural constituent of cytoskeleton	molecular_function	9.98793	4.59511e-05	0.00210436
GO:0003777	microtubule motor activity	molecular_function	9.48513	7.59734e-05	0.00322816
GO:0019957	C-C chemokine binding	molecular_function	9.41909	8.11596e-05	0.00341334
GO:0005267	potassium channel activity	molecular_function	9.14779	0.000106455	0.00418047
GO:0005544	calcium-dependent phospholipid binding	molecular_function	9.08351	0.000113523	0.00442245
GO:0022836	gated channel activity	molecular_function	9.04462	0.000118025	0.00457191
GO:0042379	chemokine receptor binding	molecular_function	8.46737	0.000210217	0.00745638
GO:0022839	ion gated channel activity	molecular_function	8.39952	0.000224975	0.00792527

## Sheet: top hits KEGG tables
Supplementary table 4: KEGG pathways identified from differentially expressed genes in Ric-8b (flx/flx)MCM mice.
Gene set	Description	Enrichment score	P-value	FDR
path:mmu04060	Cytokine-cytokine receptor interaction	23.8078	4.57509e-11	1.56925e-08
path:mmu04974	Protein digestion and absorption	12.6105	3.33671e-06	0.000288883
path:mmu04512	ECM-receptor interaction	12.3778	4.21112e-06	0.000288883
path:mmu04061	Viral protein interaction with cytokine and cytokine receptor	12.405	4.09813e-06	0.000288883
path:mmu05144	Malaria	12.3986	4.12455e-06	0.000288883
path:mmu05150	Staphylococcus aureus infection	10.5227	2.69197e-05	0.00153891
path:mmu05414	Dilated cardiomyopathy	9.94157	4.81315e-05	0.00235845
path:mmu04380	Osteoclast differentiation	9.74257	5.87294e-05	0.00251802
path:mmu05323	Rheumatoid arthritis	9.49061	7.55578e-05	0.00287959
path:mmu04145	Phagosome	9.30909	9.05972e-05	0.00310748
path:mmu04610	Complement and coagulation cascades	9.15585	0.000105601	0.00321013
path:mmu05410	Hypertrophic cardiomyopathy	9.09427	0.000112308	0.00321013
path:mmu05140	Leishmaniasis	8.76682	0.000155819	0.00411122
path:mmu04666	Fc gamma R-mediated phagocytosis	8.65709	0.000173889	0.00426029
path:mmu00640	Propanoate metabolism	8.51614	0.00020021	0.00457814
path:mmu05171	Coronavirus disease - COVID-19	8.3813	0.000229111	0.00462266
path:mmu01200	Carbon metabolism	8.41263	0.000222045	0.00462266
path:mmu00280	Valine, leucine and isoleucine degradation	7.9081	0.000367753	0.00673388
path:mmu04810	Regulation of actin cytoskeleton	7.8939	0.000373014	0.00673388
path:mmu04020	Calcium signaling pathway	7.71789	0.0004448	0.00762832
path:mmu04110	Cell cycle	7.52678	0.000538468	0.00879498
path:mmu01230	Biosynthesis of amino acids	7.20007	0.000746533	0.0116391
path:mmu00062	Fatty acid elongation	6.5815	0.00138576	0.020666
path:mmu05146	Amoebiasis	6.46598	0.00155546	0.0222301
path:mmu04913	Ovarian steroidogenesis	6.13319	0.00216964	0.0297675
path:mmu04151	PI3K-Akt signaling pathway	5.84295	0.00290027	0.0382612
path:mmu04115	p53 signaling pathway	5.78176	0.00308328	0.0391691

## Sheet: DAVID UP KEGG table
Supplementary table 5: KEGG pathways identified from upregulated genes in Ric-8b (flx/flx)MCM mice.
Term	Gene Count	PValue	FDR
mmu04814:Motor proteins	53	5.49358e-13	8.96526e-11
mmu04110:Cell cycle	46	6.7408e-13	8.96526e-11
mmu05171:Coronavirus disease - COVID-19	57	9.31154e-11	8.25623e-09
mmu04060:Cytokine-cytokine receptor interaction	62	4.35505e-10	2.89611e-08
mmu04380:Osteoclast differentiation	37	1.87799e-09	9.99092e-08
mmu05132:Salmonella infection	54	4.44571e-09	1.97093e-07
mmu04666:Fc gamma R-mediated phagocytosis	29	6.51551e-09	2.30218e-07
mmu04145:Phagosome	43	6.92386e-09	2.30218e-07
mmu05140:Leishmaniasis	24	2.35214e-08	6.95187e-07
mmu05144:Malaria	21	5.56238e-08	1.47959e-06
mmu04061:Viral protein interaction with cytokine and cytokine receptor	27	1.92086e-07	4.43687e-06
mmu05152:Tuberculosis	40	2.00159e-07	4.43687e-06
mmu05205:Proteoglycans in cancer	43	3.49342e-07	7.14807e-06
mmu04115:p53 signaling pathway	22	1.17653e-06	2.23541e-05
mmu05323:Rheumatoid arthritis	24	1.88091e-06	3.33548e-05
mmu04062:Chemokine signaling pathway	39	3.0531e-06	5.07578e-05
mmu04810:Regulation of actin cytoskeleton	44	3.7518e-06	5.87047e-05
mmu04210:Apoptosis	30	1.01388e-05	0.000144003
mmu04512:ECM-receptor interaction	23	1.02859e-05	0.000144003
mmu04933:AGE-RAGE signaling pathway in diabetic complications	24	2.7475e-05	0.000335371
mmu04974:Protein digestion and absorption	25	2.84594e-05	0.000335371
mmu04510:Focal adhesion	38	2.8752e-05	0.000335371
mmu04668:TNF signaling pathway	26	2.89982e-05	0.000335371
mmu03030:DNA replication	13	3.41967e-05	0.000366718
mmu05100:Bacterial invasion of epithelial cells	20	3.4466e-05	0.000366718
mmu04662:B cell receptor signaling pathway	21	3.8371e-05	0.000392565
mmu05135:Yersinia infection	28	6.69003e-05	0.000659091
mmu05146:Amoebiasis	24	7.21007e-05	0.000684956
mmu04650:Natural killer cell mediated cytotoxicity	25	9.61031e-05	0.000881497
mmu04670:Leukocyte transendothelial migration	25	0.000146065	0.00129511
mmu04064:NF-kappa B signaling pathway	23	0.000152968	0.00131256
mmu05223:Non-small cell lung cancer	18	0.000188133	0.00156386
mmu04640:Hematopoietic cell lineage	21	0.000242458	0.00195436
mmu05222:Small cell lung cancer	20	0.000589229	0.00460985
mmu04610:Complement and coagulation cascades	20	0.000677077	0.00514579
mmu05200:Pathways in cancer	72	0.000961624	0.00710533
mmu04625:C-type lectin receptor signaling pathway	22	0.0010196	0.00733008
mmu05410:Hypertrophic cardiomyopathy	19	0.00120818	0.00845723
mmu05169:Epstein-Barr virus infection	36	0.0014849	0.0101278
mmu04215:Apoptosis - multiple species	10	0.00166886	0.0108428
mmu00520:Amino sugar and nucleotide sugar metabolism	13	0.00167126	0.0108428
mmu05417:Lipid and atherosclerosis	34	0.00201404	0.0127556
mmu05142:Chagas disease	20	0.00211595	0.0130894
mmu05220:Chronic myeloid leukemia	16	0.00307108	0.0185661
mmu05166:Human T-cell leukemia virus 1 infection	37	0.00316009	0.0186797
mmu04914:Progesterone-mediated oocyte maturation	18	0.00348122	0.0201305
mmu05164:Influenza A	28	0.00366985	0.0207698
mmu05340:Primary immunodeficiency	10	0.00402815	0.0223227
mmu04611:Platelet activation	22	0.00412569	0.0223966
mmu05414:Dilated cardiomyopathy	18	0.00438008	0.023302
mmu04151:PI3K-Akt signaling pathway	49	0.0052913	0.0275977
mmu05202:Transcriptional misregulation in cancer	33	0.00661516	0.0338391
mmu05212:Pancreatic cancer	15	0.00785364	0.0394164
mmu04520:Adherens junction	17	0.00823574	0.0405686
mmu05133:Pertussis	15	0.00882065	0.0426599
mmu05221:Acute myeloid leukemia	14	0.00954561	0.0453416
mmu04142:Lysosome	22	0.0100544	0.0469205
mmu04015:Rap1 signaling pathway	31	0.0108555	0.049751
mmu01230:Biosynthesis of amino acids	15	0.011035	0.049751
mmu05150:Staphylococcus aureus infection	21	0.0112764	0.0499919

## Sheet: DAVID DOWN KEGG table
Supplementary table 6: KEGG pathways identified from downregulated genes in Ric-8b (flx/flx)MCM mice.
KEGG Term	Count	PValue	FDR
mmu01100:Metabolic pathways	126	3.18423e-13	8.4382e-11
mmu00640:Propanoate metabolism	15	5.28929e-12	6.04435e-10
mmu00280:Valine, leucine and isoleucine degradation	19	6.84266e-12	6.04435e-10
mmu01210:2-Oxocarboxylic acid metabolism	12	6.92065e-08	4.58493e-06
mmu01200:Carbon metabolism	21	1.13313e-07	6.0056e-06
mmu00071:Fatty acid degradation	14	1.36073e-07	6.00988e-06
mmu04020:Calcium signaling pathway	31	2.02143e-07	7.65255e-06
mmu00020:Citrate cycle (TCA cycle)	11	4.00644e-07	1.32713e-05
mmu01212:Fatty acid metabolism	13	7.59596e-06	0.000223659
mmu04146:Peroxisome	15	1.27557e-05	0.000338027
mmu00062:Fatty acid elongation	9	1.68622e-05	0.000406225
mmu03320:PPAR signaling pathway	14	7.41239e-05	0.0016369
mmu00650:Butanoate metabolism	8	8.92838e-05	0.00182002
mmu05414:Dilated cardiomyopathy	14	0.000131483	0.00248879
mmu04911:Insulin secretion	13	0.000217824	0.00384823
mmu00380:Tryptophan metabolism	10	0.000259576	0.00429922
mmu00630:Glyoxylate and dicarboxylate metabolism	8	0.000282565	0.00440468
mmu04010:MAPK signaling pathway	27	0.000337149	0.00496358
mmu04151:PI3K-Akt signaling pathway	30	0.000590871	0.00824109
mmu04261:Adrenergic signaling in cardiomyocytes	17	0.00077585	0.01028
mmu04022:cGMP-PKG signaling pathway	18	0.000874431	0.0105914
mmu00785:Lipoic acid metabolism	6	0.00087929	0.0105914
mmu04024:cAMP signaling pathway	21	0.00107551	0.0123918
mmu05412:Arrhythmogenic right ventricular cardiomyopathy	11	0.00127665	0.0140963
mmu04921:Oxytocin signaling pathway	16	0.00177135	0.0187763
mmu04931:Insulin resistance	13	0.00204108	0.0208033
mmu04713:Circadian entrainment	12	0.00247096	0.024252
mmu04920:Adipocytokine signaling pathway	10	0.00261752	0.0246077
mmu04270:Vascular smooth muscle contraction	15	0.00269292	0.0246077
mmu05410:Hypertrophic cardiomyopathy	11	0.00446689	0.0394576
